# Supplementary material for: Causal Relationship between Gut Microbiota and Endometrial Cancer: A Two-Sample Mendelian Randomization Study
Source: Int J Med Sci. 2025 Jun 23;22(12):3142–53. doi: 10.7150/ijms.112922 (PMC12244081; doi:10.7150/ijms.112922)
Supplement: Supplementary file 2 — Supplementary table 1. [file ijmsv22p3142s2.xlsx]

## Sheet: class.Gammaproteobacteria
	SNP	effect_allele.exposure	other_allele.exposure	effect_allele.outcome	other_allele.outcome	beta.exposure	beta.outcome	eaf.exposure	eaf.outcome	remove	palindromic	ambiguous	id.outcome	chr	pos	se.outcome	samplesize.outcome	pval.outcome	outcome	originalname.outcome	outcome.deprecated	mr_keep.outcome	data_source.outcome	se.exposure	pval.exposure	exposure	mr_keep.exposure	pval_origin.exposure	id.exposure	data_source.exposure	action	mr_keep
1	rs10095416	A	T	A	T	-0.054208	-0.0241963	NA	0.279991	FALSE	TRUE	TRUE	ebi-a-GCST006464	8	115152596	0.0170045	121885	0.154755	Endometrial cancer || id:ebi-a-GCST006464	Endometrial cancer	Endometrial cancer || ||	TRUE	igd	0.0121688	7.92e-06	class.Gammaproteobacteria.id.3303	TRUE	reported	SukIR7	textfile	2	FALSE
2	rs10110536	T	C	T	C	-0.0542644	-0.0216005	NA	0.285737	FALSE	FALSE	FALSE	ebi-a-GCST006464	8	115165210	0.0168856	121885	0.200817	Endometrial cancer || id:ebi-a-GCST006464	Endometrial cancer	Endometrial cancer || ||	TRUE	igd	0.0120851	6.78e-06	class.Gammaproteobacteria.id.3303	TRUE	reported	SukIR7	textfile	2	TRUE
3	rs10111899	T	C	T	C	-0.0548298	-0.0215554	NA	0.285196	FALSE	FALSE	FALSE	ebi-a-GCST006464	8	115160378	0.0168934	121885	0.201966	Endometrial cancer || id:ebi-a-GCST006464	Endometrial cancer	Endometrial cancer || ||	TRUE	igd	0.0120869	5.46e-06	class.Gammaproteobacteria.id.3303	TRUE	reported	SukIR7	textfile	2	TRUE
4	rs10171261	A	G	A	G	0.0647554	0.0177104	NA	0.148177	FALSE	FALSE	FALSE	ebi-a-GCST006464	2	167948116	0.0214624	121885	0.409268	Endometrial cancer || id:ebi-a-GCST006464	Endometrial cancer	Endometrial cancer || ||	TRUE	igd	0.0147374	6.86e-06	class.Gammaproteobacteria.id.3303	TRUE	reported	SukIR7	textfile	2	TRUE
5	rs10467189	C	T	C	T	-0.0618966	-0.0344655	NA	0.217124	FALSE	FALSE	FALSE	ebi-a-GCST006464	12	43581947	0.0187042	121885	0.0653778	Endometrial cancer || id:ebi-a-GCST006464	Endometrial cancer	Endometrial cancer || ||	TRUE	igd	0.0135272	3.46e-06	class.Gammaproteobacteria.id.3303	TRUE	reported	SukIR7	textfile	2	TRUE
6	rs10497315	G	A	G	A	0.0666953	0.0199598	NA	0.155296	FALSE	FALSE	FALSE	ebi-a-GCST006464	2	167977506	0.0210566	121885	0.343175	Endometrial cancer || id:ebi-a-GCST006464	Endometrial cancer	Endometrial cancer || ||	TRUE	igd	0.0144252	2.08e-06	class.Gammaproteobacteria.id.3303	TRUE	reported	SukIR7	textfile	2	TRUE
7	rs11181912	G	A	G	A	-0.0579153	-0.0223112	NA	0.326396	FALSE	FALSE	FALSE	ebi-a-GCST006464	12	43572952	0.0164006	121885	0.173708	Endometrial cancer || id:ebi-a-GCST006464	Endometrial cancer	Endometrial cancer || ||	TRUE	igd	0.0118796	9.95e-07	class.Gammaproteobacteria.id.3303	TRUE	reported	SukIR7	textfile	2	TRUE
8	rs11775846	A	G	A	G	0.0528202	-0.00191628	NA	0.38098	FALSE	FALSE	FALSE	ebi-a-GCST006464	8	115120642	0.015608	121885	0.902285	Endometrial cancer || id:ebi-a-GCST006464	Endometrial cancer	Endometrial cancer || ||	TRUE	igd	0.0116321	6.07e-06	class.Gammaproteobacteria.id.3303	TRUE	reported	SukIR7	textfile	2	TRUE
9	rs11899748	T	C	T	C	0.0739739	0.0168815	NA	0.152779	FALSE	FALSE	FALSE	ebi-a-GCST006464	2	167984952	0.0212153	121885	0.426194	Endometrial cancer || id:ebi-a-GCST006464	Endometrial cancer	Endometrial cancer || ||	TRUE	igd	0.0146407	2.18e-07	class.Gammaproteobacteria.id.3303	TRUE	reported	SukIR7	textfile	2	TRUE
10	rs12089016	A	C	A	C	-0.0787515	-0.0125589	NA	0.121275	FALSE	FALSE	FALSE	ebi-a-GCST006464	1	186501914	0.0230758	121885	0.586274	Endometrial cancer || id:ebi-a-GCST006464	Endometrial cancer	Endometrial cancer || ||	TRUE	igd	0.0172413	9.53e-06	class.Gammaproteobacteria.id.3303	TRUE	reported	SukIR7	textfile	2	TRUE
11	rs12105903	T	C	T	C	0.0697609	0.0195596	NA	0.155341	FALSE	FALSE	FALSE	ebi-a-GCST006464	2	167962595	0.0210197	121885	0.352093	Endometrial cancer || id:ebi-a-GCST006464	Endometrial cancer	Endometrial cancer || ||	TRUE	igd	0.0144709	8.4e-07	class.Gammaproteobacteria.id.3303	TRUE	reported	SukIR7	textfile	2	TRUE
12	rs12404135	A	G	A	G	-0.0788843	-0.0121466	NA	0.12134	FALSE	FALSE	FALSE	ebi-a-GCST006464	1	186502694	0.0230768	121885	0.59864	Endometrial cancer || id:ebi-a-GCST006464	Endometrial cancer	Endometrial cancer || ||	TRUE	igd	0.0172415	8.89e-06	class.Gammaproteobacteria.id.3303	TRUE	reported	SukIR7	textfile	2	TRUE
13	rs12545601	C	A	C	A	0.0539244	-0.00185453	NA	0.38104	FALSE	FALSE	FALSE	ebi-a-GCST006464	8	115123007	0.0156161	121885	0.905467	Endometrial cancer || id:ebi-a-GCST006464	Endometrial cancer	Endometrial cancer || ||	TRUE	igd	0.0116243	3.66e-06	class.Gammaproteobacteria.id.3303	TRUE	reported	SukIR7	textfile	2	TRUE
14	rs12550281	G	A	G	A	0.0524629	-0.000363891	NA	0.380867	FALSE	FALSE	FALSE	ebi-a-GCST006464	8	115135348	0.0156422	121885	0.98144	Endometrial cancer || id:ebi-a-GCST006464	Endometrial cancer	Endometrial cancer || ||	TRUE	igd	0.0116621	7.18e-06	class.Gammaproteobacteria.id.3303	TRUE	reported	SukIR7	textfile	2	TRUE
15	rs12619579	A	G	A	G	0.0667303	0.0214503	NA	0.154466	FALSE	FALSE	FALSE	ebi-a-GCST006464	2	167977928	0.0211406	121885	0.310274	Endometrial cancer || id:ebi-a-GCST006464	Endometrial cancer	Endometrial cancer || ||	TRUE	igd	0.0144653	2.18e-06	class.Gammaproteobacteria.id.3303	TRUE	reported	SukIR7	textfile	2	TRUE
16	rs12675001	T	G	T	G	0.0532922	-0.00277365	NA	0.381173	FALSE	FALSE	FALSE	ebi-a-GCST006464	8	115119439	0.0155812	121885	0.858713	Endometrial cancer || id:ebi-a-GCST006464	Endometrial cancer	Endometrial cancer || ||	TRUE	igd	0.0116263	5.1e-06	class.Gammaproteobacteria.id.3303	TRUE	reported	SukIR7	textfile	2	TRUE
17	rs12679016	T	A	T	A	0.053034	-0.00273976	NA	0.381205	FALSE	TRUE	TRUE	ebi-a-GCST006464	8	115119318	0.0155821	121885	0.860429	Endometrial cancer || id:ebi-a-GCST006464	Endometrial cancer	Endometrial cancer || ||	TRUE	igd	0.0116261	5.69e-06	class.Gammaproteobacteria.id.3303	TRUE	reported	SukIR7	textfile	2	FALSE
18	rs12692857	A	G	A	G	0.0651229	0.0177652	NA	0.14829	FALSE	FALSE	FALSE	ebi-a-GCST006464	2	167947111	0.0214499	121885	0.407547	Endometrial cancer || id:ebi-a-GCST006464	Endometrial cancer	Endometrial cancer || ||	TRUE	igd	0.0147387	6.39e-06	class.Gammaproteobacteria.id.3303	TRUE	reported	SukIR7	textfile	2	TRUE
19	rs12827899	C	G	C	G	-0.0606593	-0.0341717	NA	0.217123	FALSE	TRUE	TRUE	ebi-a-GCST006464	12	43579716	0.0186166	121885	0.0664248	Endometrial cancer || id:ebi-a-GCST006464	Endometrial cancer	Endometrial cancer || ||	TRUE	igd	0.0135364	5.44e-06	class.Gammaproteobacteria.id.3303	TRUE	reported	SukIR7	textfile	2	FALSE
20	rs13257428	A	G	A	G	0.0523941	0.00138164	NA	0.380053	FALSE	FALSE	FALSE	ebi-a-GCST006464	8	115172410	0.0156561	121885	0.929679	Endometrial cancer || id:ebi-a-GCST006464	Endometrial cancer	Endometrial cancer || ||	TRUE	igd	0.0116687	7.91e-06	class.Gammaproteobacteria.id.3303	TRUE	reported	SukIR7	textfile	2	TRUE
21	rs13266408	C	T	C	T	0.052985	-0.0032652	NA	0.381066	FALSE	FALSE	FALSE	ebi-a-GCST006464	8	115095516	0.0155868	121885	0.834069	Endometrial cancer || id:ebi-a-GCST006464	Endometrial cancer	Endometrial cancer || ||	TRUE	igd	0.0116241	5.78e-06	class.Gammaproteobacteria.id.3303	TRUE	reported	SukIR7	textfile	2	TRUE
22	rs13273646	A	G	A	G	0.0526113	-0.00321399	NA	0.381128	FALSE	FALSE	FALSE	ebi-a-GCST006464	8	115096120	0.0155844	121885	0.83661	Endometrial cancer || id:ebi-a-GCST006464	Endometrial cancer	Endometrial cancer || ||	TRUE	igd	0.0116296	6.78e-06	class.Gammaproteobacteria.id.3303	TRUE	reported	SukIR7	textfile	2	TRUE
23	rs13281859	T	C	T	C	0.0533629	0.00134517	NA	0.379998	FALSE	FALSE	FALSE	ebi-a-GCST006464	8	115148483	0.0156558	121885	0.931529	Endometrial cancer || id:ebi-a-GCST006464	Endometrial cancer	Endometrial cancer || ||	TRUE	igd	0.0116723	5.21e-06	class.Gammaproteobacteria.id.3303	TRUE	reported	SukIR7	textfile	2	TRUE
24	rs1346722	C	T	C	T	0.0612133	0.0322362	NA	0.196978	FALSE	FALSE	FALSE	ebi-a-GCST006464	2	167965317	0.0191133	121885	0.0916833	Endometrial cancer || id:ebi-a-GCST006464	Endometrial cancer	Endometrial cancer || ||	TRUE	igd	0.0133163	3.25e-06	class.Gammaproteobacteria.id.3303	TRUE	reported	SukIR7	textfile	2	TRUE
25	rs1399856	A	C	A	C	0.0539136	0.00112914	NA	0.37998	FALSE	FALSE	FALSE	ebi-a-GCST006464	8	115146828	0.0156583	121885	0.942514	Endometrial cancer || id:ebi-a-GCST006464	Endometrial cancer	Endometrial cancer || ||	TRUE	igd	0.0116717	3.96e-06	class.Gammaproteobacteria.id.3303	TRUE	reported	SukIR7	textfile	2	TRUE
26	rs1429930	G	C	G	C	0.0686472	0.0186426	NA	0.148405	FALSE	TRUE	TRUE	ebi-a-GCST006464	2	167959943	0.0214037	121885	0.383756	Endometrial cancer || id:ebi-a-GCST006464	Endometrial cancer	Endometrial cancer || ||	TRUE	igd	0.0147852	2.15e-06	class.Gammaproteobacteria.id.3303	TRUE	reported	SukIR7	textfile	2	FALSE
27	rs1473985	T	A	T	A	-0.0540008	-0.0217451	NA	0.285553	FALSE	TRUE	TRUE	ebi-a-GCST006464	8	115161706	0.0168847	121885	0.197797	Endometrial cancer || id:ebi-a-GCST006464	Endometrial cancer	Endometrial cancer || ||	TRUE	igd	0.0120868	7.53e-06	class.Gammaproteobacteria.id.3303	TRUE	reported	SukIR7	textfile	2	FALSE
28	rs16852925	G	C	G	C	0.0628075	0.0268013	NA	0.16147	FALSE	TRUE	TRUE	ebi-a-GCST006464	2	167918547	0.0209311	121885	0.200386	Endometrial cancer || id:ebi-a-GCST006464	Endometrial cancer	Endometrial cancer || ||	TRUE	igd	0.014378	8.85e-06	class.Gammaproteobacteria.id.3303	TRUE	reported	SukIR7	textfile	2	FALSE
29	rs17092798	A	G	A	G	-0.0637506	-0.0350411	NA	0.216723	FALSE	FALSE	FALSE	ebi-a-GCST006464	12	43573196	0.0186508	121885	0.0602712	Endometrial cancer || id:ebi-a-GCST006464	Endometrial cancer	Endometrial cancer || ||	TRUE	igd	0.0135428	1.89e-06	class.Gammaproteobacteria.id.3303	TRUE	reported	SukIR7	textfile	2	TRUE
30	rs1849782	A	G	A	G	-0.0628788	-0.0345621	NA	0.216437	FALSE	FALSE	FALSE	ebi-a-GCST006464	12	43579008	0.0185976	121885	0.0631103	Endometrial cancer || id:ebi-a-GCST006464	Endometrial cancer	Endometrial cancer || ||	TRUE	igd	0.0135389	2.43e-06	class.Gammaproteobacteria.id.3303	TRUE	reported	SukIR7	textfile	2	TRUE
31	rs2090256	C	T	C	T	-0.0533105	-0.0217696	NA	0.285791	FALSE	FALSE	FALSE	ebi-a-GCST006464	8	115164764	0.0168825	121885	0.197231	Endometrial cancer || id:ebi-a-GCST006464	Endometrial cancer	Endometrial cancer || ||	TRUE	igd	0.012077	9.68e-06	class.Gammaproteobacteria.id.3303	TRUE	reported	SukIR7	textfile	2	TRUE
32	rs2176115	G	A	G	A	-0.0546808	-0.022239	NA	0.284948	FALSE	FALSE	FALSE	ebi-a-GCST006464	8	115148110	0.0169072	121885	0.188389	Endometrial cancer || id:ebi-a-GCST006464	Endometrial cancer	Endometrial cancer || ||	TRUE	igd	0.0120789	5.76e-06	class.Gammaproteobacteria.id.3303	TRUE	reported	SukIR7	textfile	2	TRUE
33	rs2357360	A	T	A	T	0.0523984	0.00141758	NA	0.379476	FALSE	TRUE	TRUE	ebi-a-GCST006464	8	115167761	0.0156564	121885	0.927855	Endometrial cancer || id:ebi-a-GCST006464	Endometrial cancer	Endometrial cancer || ||	TRUE	igd	0.0116736	7.8e-06	class.Gammaproteobacteria.id.3303	TRUE	reported	SukIR7	textfile	2	FALSE
34	rs4281140	T	G	T	G	0.0532901	-0.00311529	NA	0.380459	FALSE	FALSE	FALSE	ebi-a-GCST006464	8	115096217	0.0155924	121885	0.841641	Endometrial cancer || id:ebi-a-GCST006464	Endometrial cancer	Endometrial cancer || ||	TRUE	igd	0.0116715	5.41e-06	class.Gammaproteobacteria.id.3303	TRUE	reported	SukIR7	textfile	2	TRUE
35	rs4421375	T	C	T	C	0.0541083	0.000266346	NA	0.380177	FALSE	FALSE	FALSE	ebi-a-GCST006464	8	115126270	0.0156367	121885	0.98641	Endometrial cancer || id:ebi-a-GCST006464	Endometrial cancer	Endometrial cancer || ||	TRUE	igd	0.0116734	3.59e-06	class.Gammaproteobacteria.id.3303	TRUE	reported	SukIR7	textfile	2	TRUE
36	rs4548204	C	A	C	A	-0.0542791	-0.0218426	NA	0.285498	FALSE	FALSE	FALSE	ebi-a-GCST006464	8	115168116	0.0168864	121885	0.195839	Endometrial cancer || id:ebi-a-GCST006464	Endometrial cancer	Endometrial cancer || ||	TRUE	igd	0.012077	6.72e-06	class.Gammaproteobacteria.id.3303	TRUE	reported	SukIR7	textfile	2	TRUE
37	rs4876552	C	G	C	G	0.0524931	0.000179516	NA	0.379404	FALSE	TRUE	TRUE	ebi-a-GCST006464	8	115163631	0.0156631	121885	0.990856	Endometrial cancer || id:ebi-a-GCST006464	Endometrial cancer	Endometrial cancer || ||	TRUE	igd	0.0116588	7.74e-06	class.Gammaproteobacteria.id.3303	TRUE	reported	SukIR7	textfile	2	FALSE
38	rs4896254	T	A	T	A	-0.0538368	-0.0492873	NA	0.366403	FALSE	TRUE	TRUE	ebi-a-GCST006464	6	137612394	0.0173294	121885	0.00445307	Endometrial cancer || id:ebi-a-GCST006464	Endometrial cancer	Endometrial cancer || ||	TRUE	igd	0.0120351	6.43e-06	class.Gammaproteobacteria.id.3303	TRUE	reported	SukIR7	textfile	2	FALSE
39	rs56730065	G	A	G	A	0.0732746	0.0187706	NA	0.15167	FALSE	FALSE	FALSE	ebi-a-GCST006464	2	167983329	0.021306	121885	0.378318	Endometrial cancer || id:ebi-a-GCST006464	Endometrial cancer	Endometrial cancer || ||	TRUE	igd	0.0146525	2.91e-07	class.Gammaproteobacteria.id.3303	TRUE	reported	SukIR7	textfile	2	TRUE
40	rs59250079	G	T	G	T	0.0700235	0.0133532	NA	0.14227	FALSE	FALSE	FALSE	ebi-a-GCST006464	2	167951599	0.0234497	121885	0.569059	Endometrial cancer || id:ebi-a-GCST006464	Endometrial cancer	Endometrial cancer || ||	TRUE	igd	0.0147462	1.39e-06	class.Gammaproteobacteria.id.3303	TRUE	reported	SukIR7	textfile	2	TRUE
41	rs60188538	T	C	T	C	0.0631025	0.026276	NA	0.161466	FALSE	FALSE	FALSE	ebi-a-GCST006464	2	167920163	0.0209083	121885	0.208853	Endometrial cancer || id:ebi-a-GCST006464	Endometrial cancer	Endometrial cancer || ||	TRUE	igd	0.0143678	7.6e-06	class.Gammaproteobacteria.id.3303	TRUE	reported	SukIR7	textfile	2	TRUE
42	rs61084716	G	T	G	T	0.0694731	0.0180032	NA	0.148684	FALSE	FALSE	FALSE	ebi-a-GCST006464	2	167956600	0.021397	121885	0.400129	Endometrial cancer || id:ebi-a-GCST006464	Endometrial cancer	Endometrial cancer || ||	TRUE	igd	0.0147553	1.52e-06	class.Gammaproteobacteria.id.3303	TRUE	reported	SukIR7	textfile	2	TRUE
43	rs61926436	C	A	C	A	-0.0623354	-0.0347622	NA	0.216856	FALSE	FALSE	FALSE	ebi-a-GCST006464	12	43574431	0.0186259	121885	0.061994	Endometrial cancer || id:ebi-a-GCST006464	Endometrial cancer	Endometrial cancer || ||	TRUE	igd	0.0135426	3.1e-06	class.Gammaproteobacteria.id.3303	TRUE	reported	SukIR7	textfile	2	TRUE
44	rs6432974	T	G	T	G	0.0727146	0.018941	NA	0.151532	FALSE	FALSE	FALSE	ebi-a-GCST006464	2	167982976	0.0213058	121885	0.373999	Endometrial cancer || id:ebi-a-GCST006464	Endometrial cancer	Endometrial cancer || ||	TRUE	igd	0.014678	3.48e-07	class.Gammaproteobacteria.id.3303	TRUE	reported	SukIR7	textfile	2	TRUE
45	rs6432975	G	C	G	C	0.0741065	0.0161459	NA	0.153262	FALSE	TRUE	TRUE	ebi-a-GCST006464	2	167987270	0.0211991	121885	0.44628	Endometrial cancer || id:ebi-a-GCST006464	Endometrial cancer	Endometrial cancer || ||	TRUE	igd	0.0146194	2.02e-07	class.Gammaproteobacteria.id.3303	TRUE	reported	SukIR7	textfile	2	FALSE
46	rs6432976	T	C	T	C	0.0696408	0.0178786	NA	0.130988	FALSE	FALSE	FALSE	ebi-a-GCST006464	2	167988499	0.0224316	121885	0.425436	Endometrial cancer || id:ebi-a-GCST006464	Endometrial cancer	Endometrial cancer || ||	TRUE	igd	0.0157604	7.44e-06	class.Gammaproteobacteria.id.3303	TRUE	reported	SukIR7	textfile	2	TRUE
47	rs6469506	T	A	T	A	0.0541424	-0.00120071	NA	0.380548	FALSE	TRUE	TRUE	ebi-a-GCST006464	8	115123937	0.0156173	121885	0.938716	Endometrial cancer || id:ebi-a-GCST006464	Endometrial cancer	Endometrial cancer || ||	TRUE	igd	0.0116333	3.29e-06	class.Gammaproteobacteria.id.3303	TRUE	reported	SukIR7	textfile	2	FALSE
48	rs6469507	C	T	C	T	-0.0547984	-0.024525	NA	0.279864	FALSE	FALSE	FALSE	ebi-a-GCST006464	8	115150895	0.0170103	121885	0.149366	Endometrial cancer || id:ebi-a-GCST006464	Endometrial cancer	Endometrial cancer || ||	TRUE	igd	0.012167	6.31e-06	class.Gammaproteobacteria.id.3303	TRUE	reported	SukIR7	textfile	2	TRUE
49	rs6706173	A	C	A	C	0.074251	0.0167847	NA	0.152817	FALSE	FALSE	FALSE	ebi-a-GCST006464	2	167986992	0.0212146	121885	0.428836	Endometrial cancer || id:ebi-a-GCST006464	Endometrial cancer	Endometrial cancer || ||	TRUE	igd	0.0146392	1.99e-07	class.Gammaproteobacteria.id.3303	TRUE	reported	SukIR7	textfile	2	TRUE
50	rs67074513	C	T	C	T	0.0628209	0.0306267	NA	0.202999	FALSE	FALSE	FALSE	ebi-a-GCST006464	2	167983947	0.0188745	121885	0.104664	Endometrial cancer || id:ebi-a-GCST006464	Endometrial cancer	Endometrial cancer || ||	TRUE	igd	0.0133341	1.87e-06	class.Gammaproteobacteria.id.3303	TRUE	reported	SukIR7	textfile	2	TRUE
51	rs6720763	C	T	C	T	0.0612923	0.0246524	NA	0.185321	FALSE	FALSE	FALSE	ebi-a-GCST006464	2	167992286	0.0195583	121885	0.207505	Endometrial cancer || id:ebi-a-GCST006464	Endometrial cancer	Endometrial cancer || ||	TRUE	igd	0.0139233	6.95e-06	class.Gammaproteobacteria.id.3303	TRUE	reported	SukIR7	textfile	2	TRUE
52	rs67269716	A	G	A	G	0.0694278	0.0210179	NA	0.154306	FALSE	FALSE	FALSE	ebi-a-GCST006464	2	167968777	0.0211257	121885	0.319785	Endometrial cancer || id:ebi-a-GCST006464	Endometrial cancer	Endometrial cancer || ||	TRUE	igd	0.0144271	9e-07	class.Gammaproteobacteria.id.3303	TRUE	reported	SukIR7	textfile	2	TRUE
53	rs6984998	T	C	T	C	-0.0558111	-0.0250434	NA	0.281416	FALSE	FALSE	FALSE	ebi-a-GCST006464	8	115175017	0.0169811	121885	0.140271	Endometrial cancer || id:ebi-a-GCST006464	Endometrial cancer	Endometrial cancer || ||	TRUE	igd	0.0121384	3.79e-06	class.Gammaproteobacteria.id.3303	TRUE	reported	SukIR7	textfile	2	TRUE
54	rs6994489	A	C	A	C	-0.0549407	-0.0195783	NA	0.28385	FALSE	FALSE	FALSE	ebi-a-GCST006464	8	115129292	0.0169066	121885	0.246854	Endometrial cancer || id:ebi-a-GCST006464	Endometrial cancer	Endometrial cancer || ||	TRUE	igd	0.0120963	5.37e-06	class.Gammaproteobacteria.id.3303	TRUE	reported	SukIR7	textfile	2	TRUE
55	rs7000905	T	C	T	C	0.0534152	-0.00133645	NA	0.380658	FALSE	FALSE	FALSE	ebi-a-GCST006464	8	115123578	0.0156176	121885	0.931805	Endometrial cancer || id:ebi-a-GCST006464	Endometrial cancer	Endometrial cancer || ||	TRUE	igd	0.01163	4.39e-06	class.Gammaproteobacteria.id.3303	TRUE	reported	SukIR7	textfile	2	TRUE
56	rs7003100	C	T	C	T	-0.0535227	-0.0246646	NA	0.281332	FALSE	FALSE	FALSE	ebi-a-GCST006464	8	115162781	0.0169683	121885	0.146065	Endometrial cancer || id:ebi-a-GCST006464	Endometrial cancer	Endometrial cancer || ||	TRUE	igd	0.0121303	9.14e-06	class.Gammaproteobacteria.id.3303	TRUE	reported	SukIR7	textfile	2	TRUE
57	rs7017964	A	G	A	G	0.0525959	-0.00167985	NA	0.380961	FALSE	FALSE	FALSE	ebi-a-GCST006464	8	115121081	0.0156133	121885	0.91432	Endometrial cancer || id:ebi-a-GCST006464	Endometrial cancer	Endometrial cancer || ||	TRUE	igd	0.0116333	6.65e-06	class.Gammaproteobacteria.id.3303	TRUE	reported	SukIR7	textfile	2	TRUE
58	rs75101789	C	T	C	T	0.0729012	0.0209392	NA	0.120722	FALSE	FALSE	FALSE	ebi-a-GCST006464	3	18615903	0.0233597	121885	0.370049	Endometrial cancer || id:ebi-a-GCST006464	Endometrial cancer	Endometrial cancer || ||	TRUE	igd	0.0163003	8.79e-06	class.Gammaproteobacteria.id.3303	TRUE	reported	SukIR7	textfile	2	TRUE
59	rs7569147	A	G	A	G	0.0646279	0.0256837	NA	0.18595	FALSE	FALSE	FALSE	ebi-a-GCST006464	2	167989691	0.019558	121885	0.189113	Endometrial cancer || id:ebi-a-GCST006464	Endometrial cancer	Endometrial cancer || ||	TRUE	igd	0.0139827	3.01e-06	class.Gammaproteobacteria.id.3303	TRUE	reported	SukIR7	textfile	2	TRUE
60	rs7572454	A	G	A	G	0.0720097	0.0194139	NA	0.155517	FALSE	FALSE	FALSE	ebi-a-GCST006464	2	167966172	0.0210249	121885	0.35581	Endometrial cancer || id:ebi-a-GCST006464	Endometrial cancer	Endometrial cancer || ||	TRUE	igd	0.0143428	3.44e-07	class.Gammaproteobacteria.id.3303	TRUE	reported	SukIR7	textfile	2	TRUE
61	rs7580360	G	A	G	A	0.0696319	0.0203079	NA	0.155784	FALSE	FALSE	FALSE	ebi-a-GCST006464	2	167961501	0.0210048	121885	0.333632	Endometrial cancer || id:ebi-a-GCST006464	Endometrial cancer	Endometrial cancer || ||	TRUE	igd	0.0145005	8.87e-07	class.Gammaproteobacteria.id.3303	TRUE	reported	SukIR7	textfile	2	TRUE
62	rs7586785	G	C	G	C	0.0692071	0.0207821	NA	0.154272	FALSE	TRUE	TRUE	ebi-a-GCST006464	2	167969755	0.0211329	121885	0.32541	Endometrial cancer || id:ebi-a-GCST006464	Endometrial cancer	Endometrial cancer || ||	TRUE	igd	0.0144434	9.75e-07	class.Gammaproteobacteria.id.3303	TRUE	reported	SukIR7	textfile	2	FALSE
63	rs7589167	T	C	T	C	0.0669375	0.0176693	NA	0.148152	FALSE	FALSE	FALSE	ebi-a-GCST006464	2	167951368	0.0214394	121885	0.409854	Endometrial cancer || id:ebi-a-GCST006464	Endometrial cancer	Endometrial cancer || ||	TRUE	igd	0.0147801	3.81e-06	class.Gammaproteobacteria.id.3303	TRUE	reported	SukIR7	textfile	2	TRUE
64	rs7606905	T	C	T	C	0.068128	0.0204325	NA	0.155307	FALSE	FALSE	FALSE	ebi-a-GCST006464	2	167961469	0.0210317	121885	0.331293	Endometrial cancer || id:ebi-a-GCST006464	Endometrial cancer	Endometrial cancer || ||	TRUE	igd	0.014518	1.48e-06	class.Gammaproteobacteria.id.3303	TRUE	reported	SukIR7	textfile	2	TRUE
65	rs7607028	A	G	A	G	0.0679514	0.0212717	NA	0.155969	FALSE	FALSE	FALSE	ebi-a-GCST006464	2	167961457	0.0209414	121885	0.309738	Endometrial cancer || id:ebi-a-GCST006464	Endometrial cancer	Endometrial cancer || ||	TRUE	igd	0.0145126	1.64e-06	class.Gammaproteobacteria.id.3303	TRUE	reported	SukIR7	textfile	2	TRUE
66	rs7818533	A	G	A	G	0.0524139	0.000486022	NA	0.378535	FALSE	FALSE	FALSE	ebi-a-GCST006464	8	115162971	0.0156813	121885	0.975274	Endometrial cancer || id:ebi-a-GCST006464	Endometrial cancer	Endometrial cancer || ||	TRUE	igd	0.0116643	7.99e-06	class.Gammaproteobacteria.id.3303	TRUE	reported	SukIR7	textfile	2	TRUE
67	rs79795896	A	G	A	G	-0.15921	0.0336629	NA	0.0460216	FALSE	FALSE	FALSE	ebi-a-GCST006464	18	48185248	0.0385338	121885	0.382338	Endometrial cancer || id:ebi-a-GCST006464	Endometrial cancer	Endometrial cancer || ||	TRUE	igd	0.0351373	7.92e-06	class.Gammaproteobacteria.id.3303	TRUE	reported	SukIR7	textfile	2	TRUE
68	rs9494710	C	T	C	T	-0.0549673	-0.0482869	NA	0.356504	FALSE	FALSE	FALSE	ebi-a-GCST006464	6	137612554	0.017172	121885	0.00492414	Endometrial cancer || id:ebi-a-GCST006464	Endometrial cancer	Endometrial cancer || ||	TRUE	igd	0.0120924	4.55e-06	class.Gammaproteobacteria.id.3303	TRUE	reported	SukIR7	textfile	2	TRUE
69	rs9967718	A	G	A	G	0.0689565	0.0221084	NA	0.15451	FALSE	FALSE	FALSE	ebi-a-GCST006464	2	167972002	0.0211224	121885	0.295246	Endometrial cancer || id:ebi-a-GCST006464	Endometrial cancer	Endometrial cancer || ||	TRUE	igd	0.0144483	1.08e-06	class.Gammaproteobacteria.id.3303	TRUE	reported	SukIR7	textfile	2	TRUE
70	rs9973122	T	A	T	A	0.0740614	-0.000338552	NA	0.131361	FALSE	TRUE	TRUE	ebi-a-GCST006464	18	75633634	0.0229176	121885	0.988214	Endometrial cancer || id:ebi-a-GCST006464	Endometrial cancer	Endometrial cancer || ||	TRUE	igd	0.0162596	6.77e-06	class.Gammaproteobacteria.id.3303	TRUE	reported	SukIR7	textfile	2	FALSE
71	rs998899	T	C	T	C	0.0603989	0.0297108	NA	0.204855	FALSE	FALSE	FALSE	ebi-a-GCST006464	2	167994684	0.0187951	121885	0.11393	Endometrial cancer || id:ebi-a-GCST006464	Endometrial cancer	Endometrial cancer || ||	TRUE	igd	0.0133188	4.14e-06	class.Gammaproteobacteria.id.3303	TRUE	reported	SukIR7	textfile	2	TRUE

## Sheet: genus.Eubacteriumeligensgroup
	SNP	effect_allele.exposure	other_allele.exposure	effect_allele.outcome	other_allele.outcome	beta.exposure	beta.outcome	eaf.exposure	eaf.outcome	remove	palindromic	ambiguous	id.outcome	chr	pos	se.outcome	samplesize.outcome	pval.outcome	outcome	originalname.outcome	outcome.deprecated	mr_keep.outcome	data_source.outcome	se.exposure	pval.exposure	exposure	mr_keep.exposure	pval_origin.exposure	id.exposure	data_source.exposure	action	mr_keep
1	rs12719051	A	G	A	G	0.0916626	0.00297729	NA	0.102433	FALSE	FALSE	FALSE	ebi-a-GCST006464	7	51365152	0.0276764	121885	0.914333	Endometrial cancer || id:ebi-a-GCST006464	Endometrial cancer	Endometrial cancer || ||	TRUE	igd	0.0208183	7.11766e-06	genus..Eubacteriumeligensgroup.id.14372	TRUE	reported	wkdQes	textfile	2	TRUE
2	rs158115	G	C	G	C	0.0915271	-0.00564436	NA	0.0945266	FALSE	TRUE	TRUE	ebi-a-GCST006464	14	77619186	0.0271549	121885	0.83534	Endometrial cancer || id:ebi-a-GCST006464	Endometrial cancer	Endometrial cancer || ||	TRUE	igd	0.0190611	9.74185e-06	genus..Eubacteriumeligensgroup.id.14372	TRUE	reported	wkdQes	textfile	2	FALSE
3	rs16868806	G	C	G	C	0.101564	0.0357962	NA	0.0774455	FALSE	TRUE	TRUE	ebi-a-GCST006464	6	70954653	0.0283379	121885	0.20652	Endometrial cancer || id:ebi-a-GCST006464	Endometrial cancer	Endometrial cancer || ||	TRUE	igd	0.022902	6.31962e-06	genus..Eubacteriumeligensgroup.id.14372	TRUE	reported	wkdQes	textfile	2	FALSE
4	rs182318	G	A	G	A	-0.0824941	0.0103647	NA	0.0829774	FALSE	FALSE	FALSE	ebi-a-GCST006464	11	31098691	0.0278037	121885	0.709311	Endometrial cancer || id:ebi-a-GCST006464	Endometrial cancer	Endometrial cancer || ||	TRUE	igd	0.0195615	8.39837e-06	genus..Eubacteriumeligensgroup.id.14372	TRUE	reported	wkdQes	textfile	2	TRUE
5	rs2200429	A	G	A	G	-0.0888825	-0.0118617	NA	0.0866316	FALSE	FALSE	FALSE	ebi-a-GCST006464	13	107563458	0.0275997	121885	0.667357	Endometrial cancer || id:ebi-a-GCST006464	Endometrial cancer	Endometrial cancer || ||	TRUE	igd	0.0198479	5.29721e-06	genus..Eubacteriumeligensgroup.id.14372	TRUE	reported	wkdQes	textfile	2	TRUE
6	rs265534	T	G	T	G	-0.0563756	0.0290454	NA	0.441715	FALSE	FALSE	FALSE	ebi-a-GCST006464	10	83092007	0.0153276	121885	0.0580965	Endometrial cancer || id:ebi-a-GCST006464	Endometrial cancer	Endometrial cancer || ||	TRUE	igd	0.0120127	2.26758e-06	genus..Eubacteriumeligensgroup.id.14372	TRUE	reported	wkdQes	textfile	2	TRUE
7	rs4583233	A	C	A	C	0.0670205	-0.00569611	NA	0.349179	FALSE	FALSE	FALSE	ebi-a-GCST006464	16	81820486	0.016925	121885	0.736456	Endometrial cancer || id:ebi-a-GCST006464	Endometrial cancer	Endometrial cancer || ||	TRUE	igd	0.0128122	2.83852e-07	genus..Eubacteriumeligensgroup.id.14372	TRUE	reported	wkdQes	textfile	2	TRUE
8	rs4888188	T	G	T	G	-0.053328	-0.0204983	NA	0.392591	FALSE	FALSE	FALSE	ebi-a-GCST006464	16	81951937	0.0158213	121885	0.195109	Endometrial cancer || id:ebi-a-GCST006464	Endometrial cancer	Endometrial cancer || ||	TRUE	igd	0.0119126	7.74138e-06	genus..Eubacteriumeligensgroup.id.14372	TRUE	reported	wkdQes	textfile	2	TRUE
9	rs56080211	C	T	C	T	0.123093	-0.00553002	NA	0.055931	FALSE	FALSE	FALSE	ebi-a-GCST006464	2	110260993	0.0364299	121885	0.879346	Endometrial cancer || id:ebi-a-GCST006464	Endometrial cancer	Endometrial cancer || ||	TRUE	igd	0.0282743	9.1429e-06	genus..Eubacteriumeligensgroup.id.14372	TRUE	reported	wkdQes	textfile	2	TRUE
10	rs6923695	T	G	T	G	0.103268	0.03704	NA	0.0775343	FALSE	FALSE	FALSE	ebi-a-GCST006464	6	70956815	0.0283405	121885	0.191226	Endometrial cancer || id:ebi-a-GCST006464	Endometrial cancer	Endometrial cancer || ||	TRUE	igd	0.0229525	4.87406e-06	genus..Eubacteriumeligensgroup.id.14372	TRUE	reported	wkdQes	textfile	2	TRUE
11	rs7195470	G	A	G	A	0.057647	0.00411677	NA	0.396289	FALSE	FALSE	FALSE	ebi-a-GCST006464	16	81823326	0.0167322	121885	0.805652	Endometrial cancer || id:ebi-a-GCST006464	Endometrial cancer	Endometrial cancer || ||	TRUE	igd	0.0125388	6.22435e-06	genus..Eubacteriumeligensgroup.id.14372	TRUE	reported	wkdQes	textfile	2	TRUE
12	rs72839198	C	G	C	G	0.155659	0.0433369	NA	0.057873	FALSE	TRUE	TRUE	ebi-a-GCST006464	2	115197171	0.0359168	121885	0.22759	Endometrial cancer || id:ebi-a-GCST006464	Endometrial cancer	Endometrial cancer || ||	TRUE	igd	0.0375612	3.13914e-06	genus..Eubacteriumeligensgroup.id.14372	TRUE	reported	wkdQes	textfile	2	FALSE
13	rs73746881	T	C	T	C	0.109955	0.0352127	NA	0.0612466	FALSE	FALSE	FALSE	ebi-a-GCST006464	6	70867288	0.0312191	121885	0.259353	Endometrial cancer || id:ebi-a-GCST006464	Endometrial cancer	Endometrial cancer || ||	TRUE	igd	0.0247986	9.42035e-06	genus..Eubacteriumeligensgroup.id.14372	TRUE	reported	wkdQes	textfile	2	TRUE
14	rs73747127	T	A	T	A	0.103027	0.0375792	NA	0.0773136	FALSE	TRUE	TRUE	ebi-a-GCST006464	6	70956427	0.0283587	121885	0.185126	Endometrial cancer || id:ebi-a-GCST006464	Endometrial cancer	Endometrial cancer || ||	TRUE	igd	0.0229526	5.13344e-06	genus..Eubacteriumeligensgroup.id.14372	TRUE	reported	wkdQes	textfile	2	FALSE
15	rs73747128	C	T	C	T	0.102899	0.0371861	NA	0.0773532	FALSE	FALSE	FALSE	ebi-a-GCST006464	6	70957422	0.0283517	121885	0.189655	Endometrial cancer || id:ebi-a-GCST006464	Endometrial cancer	Endometrial cancer || ||	TRUE	igd	0.0229525	5.26631e-06	genus..Eubacteriumeligensgroup.id.14372	TRUE	reported	wkdQes	textfile	2	TRUE
16	rs74606150	C	G	C	G	-0.196454	-0.0396502	NA	0.0474766	FALSE	TRUE	TRUE	ebi-a-GCST006464	14	39301409	0.0394075	121885	0.314338	Endometrial cancer || id:ebi-a-GCST006464	Endometrial cancer	Endometrial cancer || ||	TRUE	igd	0.042565	4.24506e-06	genus..Eubacteriumeligensgroup.id.14372	TRUE	reported	wkdQes	textfile	2	FALSE
17	rs77349995	T	C	T	C	0.09591	0.0239038	NA	0.0849387	FALSE	FALSE	FALSE	ebi-a-GCST006464	6	70959538	0.0275499	121885	0.385584	Endometrial cancer || id:ebi-a-GCST006464	Endometrial cancer	Endometrial cancer || ||	TRUE	igd	0.0218502	9.13887e-06	genus..Eubacteriumeligensgroup.id.14372	TRUE	reported	wkdQes	textfile	2	TRUE
18	rs8063637	G	C	G	C	0.0631941	0.00458203	NA	0.406334	FALSE	TRUE	TRUE	ebi-a-GCST006464	16	81821672	0.0165544	121885	0.781945	Endometrial cancer || id:ebi-a-GCST006464	Endometrial cancer	Endometrial cancer || ||	TRUE	igd	0.0124584	5.62573e-07	genus..Eubacteriumeligensgroup.id.14372	TRUE	reported	wkdQes	textfile	2	FALSE

## Sheet: genus.Ruminococcusgnavusgroup
	SNP	effect_allele.exposure	other_allele.exposure	effect_allele.outcome	other_allele.outcome	beta.exposure	beta.outcome	eaf.exposure	eaf.outcome	remove	palindromic	ambiguous	id.outcome	chr	pos	se.outcome	samplesize.outcome	pval.outcome	outcome	originalname.outcome	outcome.deprecated	mr_keep.outcome	data_source.outcome	se.exposure	pval.exposure	exposure	mr_keep.exposure	pval_origin.exposure	id.exposure	data_source.exposure	action	mr_keep
1	rs10039058	A	C	A	C	-0.114024	0.0234596	NA	0.189156	FALSE	FALSE	FALSE	ebi-a-GCST006464	5	18674519	0.0197893	121885	0.235832	Endometrial cancer || id:ebi-a-GCST006464	Endometrial cancer	Endometrial cancer || ||	TRUE	igd	0.0226954	6.93233e-07	genus..Ruminococcusgnavusgroup.id.14376	TRUE	reported	CVTG4Q	textfile	2	TRUE
2	rs10043038	A	G	A	G	-0.0895836	0.0269648	NA	0.245834	FALSE	FALSE	FALSE	ebi-a-GCST006464	5	18697557	0.0178553	121885	0.130995	Endometrial cancer || id:ebi-a-GCST006464	Endometrial cancer	Endometrial cancer || ||	TRUE	igd	0.0202843	8.88794e-06	genus..Ruminococcusgnavusgroup.id.14376	TRUE	reported	CVTG4Q	textfile	2	TRUE
3	rs10054585	C	A	C	A	-0.089736	0.0267128	NA	0.246134	FALSE	FALSE	FALSE	ebi-a-GCST006464	5	18692806	0.017711	121885	0.131489	Endometrial cancer || id:ebi-a-GCST006464	Endometrial cancer	Endometrial cancer || ||	TRUE	igd	0.0202322	7.89381e-06	genus..Ruminococcusgnavusgroup.id.14376	TRUE	reported	CVTG4Q	textfile	2	TRUE
4	rs10054604	C	A	C	A	-0.089736	0.0266002	NA	0.246009	FALSE	FALSE	FALSE	ebi-a-GCST006464	5	18692871	0.0177171	121885	0.133256	Endometrial cancer || id:ebi-a-GCST006464	Endometrial cancer	Endometrial cancer || ||	TRUE	igd	0.0202322	7.89381e-06	genus..Ruminococcusgnavusgroup.id.14376	TRUE	reported	CVTG4Q	textfile	2	TRUE
5	rs10070691	T	C	T	C	-0.0905165	0.0296229	NA	0.245811	FALSE	FALSE	FALSE	ebi-a-GCST006464	5	18683939	0.0177471	121885	0.0950846	Endometrial cancer || id:ebi-a-GCST006464	Endometrial cancer	Endometrial cancer || ||	TRUE	igd	0.0202354	6.4288e-06	genus..Ruminococcusgnavusgroup.id.14376	TRUE	reported	CVTG4Q	textfile	2	TRUE
6	rs10071259	C	A	C	A	-0.114526	0.0312075	NA	0.18878	FALSE	FALSE	FALSE	ebi-a-GCST006464	5	18605141	0.0197248	121885	0.113616	Endometrial cancer || id:ebi-a-GCST006464	Endometrial cancer	Endometrial cancer || ||	TRUE	igd	0.0226852	6.06027e-07	genus..Ruminococcusgnavusgroup.id.14376	TRUE	reported	CVTG4Q	textfile	2	TRUE
7	rs10858049	G	A	G	A	0.0879747	-0.00912933	NA	0.299706	FALSE	FALSE	FALSE	ebi-a-GCST006464	1	115196166	0.0168421	121885	0.587782	Endometrial cancer || id:ebi-a-GCST006464	Endometrial cancer	Endometrial cancer || ||	TRUE	igd	0.0196203	5.35037e-06	genus..Ruminococcusgnavusgroup.id.14376	TRUE	reported	CVTG4Q	textfile	2	TRUE
8	rs10940770	C	A	C	A	-0.0934427	0.0264258	NA	0.246363	FALSE	FALSE	FALSE	ebi-a-GCST006464	5	18693810	0.0177182	121885	0.135844	Endometrial cancer || id:ebi-a-GCST006464	Endometrial cancer	Endometrial cancer || ||	TRUE	igd	0.020231	3.32588e-06	genus..Ruminococcusgnavusgroup.id.14376	TRUE	reported	CVTG4Q	textfile	2	TRUE
9	rs11102814	T	C	T	C	0.0863521	-0.0123335	NA	0.299499	FALSE	FALSE	FALSE	ebi-a-GCST006464	1	115081237	0.01686	121885	0.46446	Endometrial cancer || id:ebi-a-GCST006464	Endometrial cancer	Endometrial cancer || ||	TRUE	igd	0.0196779	6.48864e-06	genus..Ruminococcusgnavusgroup.id.14376	TRUE	reported	CVTG4Q	textfile	2	TRUE
10	rs11128172	G	A	G	A	-0.0807956	0.0457641	NA	0.452453	FALSE	FALSE	FALSE	ebi-a-GCST006464	3	66700959	0.0166145	121885	0.00587882	Endometrial cancer || id:ebi-a-GCST006464	Endometrial cancer	Endometrial cancer || ||	TRUE	igd	0.0179381	7.0266e-06	genus..Ruminococcusgnavusgroup.id.14376	TRUE	reported	CVTG4Q	textfile	2	TRUE
11	rs11587400	T	C	T	C	0.0864596	-0.0120647	NA	0.315181	FALSE	FALSE	FALSE	ebi-a-GCST006464	1	115079658	0.0166818	121885	0.469543	Endometrial cancer || id:ebi-a-GCST006464	Endometrial cancer	Endometrial cancer || ||	TRUE	igd	0.019443	6.36799e-06	genus..Ruminococcusgnavusgroup.id.14376	TRUE	reported	CVTG4Q	textfile	2	TRUE
12	rs11597105	A	G	A	G	0.114673	0.0303162	NA	0.141535	FALSE	FALSE	FALSE	ebi-a-GCST006464	10	6512581	0.0218842	121885	0.165959	Endometrial cancer || id:ebi-a-GCST006464	Endometrial cancer	Endometrial cancer || ||	TRUE	igd	0.0250653	6.94868e-06	genus..Ruminococcusgnavusgroup.id.14376	TRUE	reported	CVTG4Q	textfile	2	TRUE
13	rs11864644	T	C	T	C	-0.139804	0.020033	NA	0.0880288	FALSE	FALSE	FALSE	ebi-a-GCST006464	16	433078	0.0288281	121885	0.487111	Endometrial cancer || id:ebi-a-GCST006464	Endometrial cancer	Endometrial cancer || ||	TRUE	igd	0.0318253	5.0088e-06	genus..Ruminococcusgnavusgroup.id.14376	TRUE	reported	CVTG4Q	textfile	2	TRUE
14	rs12124711	C	T	C	T	0.0890901	-0.00938721	NA	0.299669	FALSE	FALSE	FALSE	ebi-a-GCST006464	1	115211407	0.0168576	121885	0.577628	Endometrial cancer || id:ebi-a-GCST006464	Endometrial cancer	Endometrial cancer || ||	TRUE	igd	0.0196219	3.59178e-06	genus..Ruminococcusgnavusgroup.id.14376	TRUE	reported	CVTG4Q	textfile	2	TRUE
15	rs12136548	C	T	C	T	0.0901946	-0.00986299	NA	0.299716	FALSE	FALSE	FALSE	ebi-a-GCST006464	1	115168097	0.0168223	121885	0.55767	Endometrial cancer || id:ebi-a-GCST006464	Endometrial cancer	Endometrial cancer || ||	TRUE	igd	0.0196476	3.09631e-06	genus..Ruminococcusgnavusgroup.id.14376	TRUE	reported	CVTG4Q	textfile	2	TRUE
16	rs12402335	A	T	A	T	0.08911	-0.010954	NA	0.298732	FALSE	TRUE	TRUE	ebi-a-GCST006464	1	115136095	0.0168502	121885	0.515639	Endometrial cancer || id:ebi-a-GCST006464	Endometrial cancer	Endometrial cancer || ||	TRUE	igd	0.0196876	3.16957e-06	genus..Ruminococcusgnavusgroup.id.14376	TRUE	reported	CVTG4Q	textfile	2	FALSE
17	rs12513491	G	C	G	C	-0.0922451	0.0266728	NA	0.245999	FALSE	TRUE	TRUE	ebi-a-GCST006464	5	18693942	0.0177178	121885	0.132214	Endometrial cancer || id:ebi-a-GCST006464	Endometrial cancer	Endometrial cancer || ||	TRUE	igd	0.0202345	4.54696e-06	genus..Ruminococcusgnavusgroup.id.14376	TRUE	reported	CVTG4Q	textfile	2	FALSE
18	rs12652689	A	G	A	G	-0.104582	0.0287183	NA	0.18739	FALSE	FALSE	FALSE	ebi-a-GCST006464	5	18583286	0.0198424	121885	0.147808	Endometrial cancer || id:ebi-a-GCST006464	Endometrial cancer	Endometrial cancer || ||	TRUE	igd	0.0229396	7.77938e-06	genus..Ruminococcusgnavusgroup.id.14376	TRUE	reported	CVTG4Q	textfile	2	TRUE
19	rs12653275	A	G	A	G	-0.108639	0.0304038	NA	0.188855	FALSE	FALSE	FALSE	ebi-a-GCST006464	5	18584049	0.0197556	121885	0.123806	Endometrial cancer || id:ebi-a-GCST006464	Endometrial cancer	Endometrial cancer || ||	TRUE	igd	0.0228564	2.95944e-06	genus..Ruminococcusgnavusgroup.id.14376	TRUE	reported	CVTG4Q	textfile	2	TRUE
20	rs12653463	G	A	G	A	-0.0913768	0.0266518	NA	0.246002	FALSE	FALSE	FALSE	ebi-a-GCST006464	5	18693494	0.0177175	121885	0.132514	Endometrial cancer || id:ebi-a-GCST006464	Endometrial cancer	Endometrial cancer || ||	TRUE	igd	0.0202317	5.4141e-06	genus..Ruminococcusgnavusgroup.id.14376	TRUE	reported	CVTG4Q	textfile	2	TRUE
21	rs12659196	C	T	C	T	-0.116496	0.0326949	NA	0.184706	FALSE	FALSE	FALSE	ebi-a-GCST006464	5	18637578	0.0199403	121885	0.10108	Endometrial cancer || id:ebi-a-GCST006464	Endometrial cancer	Endometrial cancer || ||	TRUE	igd	0.0231127	5.21407e-07	genus..Ruminococcusgnavusgroup.id.14376	TRUE	reported	CVTG4Q	textfile	2	TRUE
22	rs12659207	G	C	G	C	-0.109071	0.0303363	NA	0.188618	FALSE	TRUE	TRUE	ebi-a-GCST006464	5	18622572	0.0197317	121885	0.124187	Endometrial cancer || id:ebi-a-GCST006464	Endometrial cancer	Endometrial cancer || ||	TRUE	igd	0.0228475	2.49288e-06	genus..Ruminococcusgnavusgroup.id.14376	TRUE	reported	CVTG4Q	textfile	2	FALSE
23	rs12989336	G	A	G	A	-0.0846861	0.00139904	NA	0.338925	FALSE	FALSE	FALSE	ebi-a-GCST006464	2	36259341	0.0162078	121885	0.931213	Endometrial cancer || id:ebi-a-GCST006464	Endometrial cancer	Endometrial cancer || ||	TRUE	igd	0.0187936	7.11808e-06	genus..Ruminococcusgnavusgroup.id.14376	TRUE	reported	CVTG4Q	textfile	2	TRUE
24	rs13161892	C	T	C	T	-0.089462	0.0270203	NA	0.246135	FALSE	FALSE	FALSE	ebi-a-GCST006464	5	18691510	0.0177176	121885	0.127247	Endometrial cancer || id:ebi-a-GCST006464	Endometrial cancer	Endometrial cancer || ||	TRUE	igd	0.0202335	8.04808e-06	genus..Ruminococcusgnavusgroup.id.14376	TRUE	reported	CVTG4Q	textfile	2	TRUE
25	rs13163520	G	A	G	A	-0.127377	0.0316691	NA	0.176093	FALSE	FALSE	FALSE	ebi-a-GCST006464	5	18662686	0.0204376	121885	0.121249	Endometrial cancer || id:ebi-a-GCST006464	Endometrial cancer	Endometrial cancer || ||	TRUE	igd	0.0233883	5.61015e-08	genus..Ruminococcusgnavusgroup.id.14376	TRUE	reported	CVTG4Q	textfile	2	TRUE
26	rs13166543	C	T	C	T	-0.0893511	0.0268874	NA	0.246284	FALSE	FALSE	FALSE	ebi-a-GCST006464	5	18692078	0.0177168	121885	0.12911	Endometrial cancer || id:ebi-a-GCST006464	Endometrial cancer	Endometrial cancer || ||	TRUE	igd	0.0202318	8.59361e-06	genus..Ruminococcusgnavusgroup.id.14376	TRUE	reported	CVTG4Q	textfile	2	TRUE
27	rs13166733	A	T	A	T	-0.107906	0.0347799	NA	0.186039	FALSE	TRUE	TRUE	ebi-a-GCST006464	5	18692183	0.0198921	121885	0.0803896	Endometrial cancer || id:ebi-a-GCST006464	Endometrial cancer	Endometrial cancer || ||	TRUE	igd	0.0230758	2.73994e-06	genus..Ruminococcusgnavusgroup.id.14376	TRUE	reported	CVTG4Q	textfile	2	FALSE
28	rs13174809	C	G	C	G	-0.0894204	0.0267422	NA	0.246097	FALSE	TRUE	TRUE	ebi-a-GCST006464	5	18691410	0.0177174	121885	0.131203	Endometrial cancer || id:ebi-a-GCST006464	Endometrial cancer	Endometrial cancer || ||	TRUE	igd	0.0202318	7.95955e-06	genus..Ruminococcusgnavusgroup.id.14376	TRUE	reported	CVTG4Q	textfile	2	FALSE
29	rs13176281	T	C	T	C	-0.112122	0.0296188	NA	0.18202	FALSE	FALSE	FALSE	ebi-a-GCST006464	5	18691618	0.0200578	121885	0.139762	Endometrial cancer || id:ebi-a-GCST006464	Endometrial cancer	Endometrial cancer || ||	TRUE	igd	0.0231159	1.15646e-06	genus..Ruminococcusgnavusgroup.id.14376	TRUE	reported	CVTG4Q	textfile	2	TRUE
30	rs13179441	A	G	A	G	-0.0905586	0.026686	NA	0.24613	FALSE	FALSE	FALSE	ebi-a-GCST006464	5	18691931	0.0177168	121885	0.132001	Endometrial cancer || id:ebi-a-GCST006464	Endometrial cancer	Endometrial cancer || ||	TRUE	igd	0.020232	6.49398e-06	genus..Ruminococcusgnavusgroup.id.14376	TRUE	reported	CVTG4Q	textfile	2	TRUE
31	rs13180307	T	C	T	C	-0.114251	0.0308403	NA	0.188244	FALSE	FALSE	FALSE	ebi-a-GCST006464	5	18603925	0.0197399	121885	0.11821	Endometrial cancer || id:ebi-a-GCST006464	Endometrial cancer	Endometrial cancer || ||	TRUE	igd	0.0228762	8.46462e-07	genus..Ruminococcusgnavusgroup.id.14376	TRUE	reported	CVTG4Q	textfile	2	TRUE
32	rs13180887	T	C	T	C	-0.0901145	0.02598	NA	0.24724	FALSE	FALSE	FALSE	ebi-a-GCST006464	5	18692119	0.0177229	121885	0.142674	Endometrial cancer || id:ebi-a-GCST006464	Endometrial cancer	Endometrial cancer || ||	TRUE	igd	0.0202312	7.28873e-06	genus..Ruminococcusgnavusgroup.id.14376	TRUE	reported	CVTG4Q	textfile	2	TRUE
33	rs1472354	G	A	G	A	-0.111964	0.0310648	NA	0.188041	FALSE	FALSE	FALSE	ebi-a-GCST006464	5	18601982	0.0197425	121885	0.115603	Endometrial cancer || id:ebi-a-GCST006464	Endometrial cancer	Endometrial cancer || ||	TRUE	igd	0.0228742	1.38341e-06	genus..Ruminococcusgnavusgroup.id.14376	TRUE	reported	CVTG4Q	textfile	2	TRUE
34	rs1472609	T	C	T	C	-0.086975	0.00507648	NA	0.44747	FALSE	FALSE	FALSE	ebi-a-GCST006464	5	18736646	0.0155793	121885	0.744538	Endometrial cancer || id:ebi-a-GCST006464	Endometrial cancer	Endometrial cancer || ||	TRUE	igd	0.017875	1.54805e-06	genus..Ruminococcusgnavusgroup.id.14376	TRUE	reported	CVTG4Q	textfile	2	TRUE
35	rs16886724	A	C	A	C	-0.0907614	0.0274005	NA	0.246137	FALSE	FALSE	FALSE	ebi-a-GCST006464	5	18692601	0.0177148	121885	0.121921	Endometrial cancer || id:ebi-a-GCST006464	Endometrial cancer	Endometrial cancer || ||	TRUE	igd	0.0202319	6.25408e-06	genus..Ruminococcusgnavusgroup.id.14376	TRUE	reported	CVTG4Q	textfile	2	TRUE
36	rs16886734	C	T	C	T	-0.0890721	0.0265071	NA	0.245623	FALSE	FALSE	FALSE	ebi-a-GCST006464	5	18691634	0.0177465	121885	0.135266	Endometrial cancer || id:ebi-a-GCST006464	Endometrial cancer	Endometrial cancer || ||	TRUE	igd	0.0202638	9.01349e-06	genus..Ruminococcusgnavusgroup.id.14376	TRUE	reported	CVTG4Q	textfile	2	TRUE
37	rs16886738	A	G	A	G	-0.0888982	0.0263001	NA	0.245577	FALSE	FALSE	FALSE	ebi-a-GCST006464	5	18691605	0.0177424	121885	0.138253	Endometrial cancer || id:ebi-a-GCST006464	Endometrial cancer	Endometrial cancer || ||	TRUE	igd	0.0202663	9.39081e-06	genus..Ruminococcusgnavusgroup.id.14376	TRUE	reported	CVTG4Q	textfile	2	TRUE
38	rs17631095	T	C	T	C	-0.114297	0.0304204	NA	0.188071	FALSE	FALSE	FALSE	ebi-a-GCST006464	5	18604787	0.0197481	121885	0.123458	Endometrial cancer || id:ebi-a-GCST006464	Endometrial cancer	Endometrial cancer || ||	TRUE	igd	0.0228748	8.40402e-07	genus..Ruminococcusgnavusgroup.id.14376	TRUE	reported	CVTG4Q	textfile	2	TRUE
39	rs1908700	C	T	C	T	-0.105708	0.030226	NA	0.188811	FALSE	FALSE	FALSE	ebi-a-GCST006464	5	18594877	0.0197518	121885	0.125945	Endometrial cancer || id:ebi-a-GCST006464	Endometrial cancer	Endometrial cancer || ||	TRUE	igd	0.0228731	5.51518e-06	genus..Ruminococcusgnavusgroup.id.14376	TRUE	reported	CVTG4Q	textfile	2	TRUE
40	rs2102146	G	A	G	A	-0.0823702	0.00745557	NA	0.439916	FALSE	FALSE	FALSE	ebi-a-GCST006464	5	18727016	0.015528	121885	0.63113	Endometrial cancer || id:ebi-a-GCST006464	Endometrial cancer	Endometrial cancer || ||	TRUE	igd	0.0178851	5.0361e-06	genus..Ruminococcusgnavusgroup.id.14376	TRUE	reported	CVTG4Q	textfile	2	TRUE
41	rs2132502	G	T	G	T	-0.0816244	-6.35598e-05	NA	0.392416	FALSE	FALSE	FALSE	ebi-a-GCST006464	5	18676874	0.0156625	121885	0.996762	Endometrial cancer || id:ebi-a-GCST006464	Endometrial cancer	Endometrial cancer || ||	TRUE	igd	0.0181693	8.11364e-06	genus..Ruminococcusgnavusgroup.id.14376	TRUE	reported	CVTG4Q	textfile	2	TRUE
42	rs28374963	C	T	C	T	0.0877801	-0.00827306	NA	0.299183	FALSE	FALSE	FALSE	ebi-a-GCST006464	1	115188615	0.0168564	121885	0.623571	Endometrial cancer || id:ebi-a-GCST006464	Endometrial cancer	Endometrial cancer || ||	TRUE	igd	0.0196823	5.07266e-06	genus..Ruminococcusgnavusgroup.id.14376	TRUE	reported	CVTG4Q	textfile	2	TRUE
43	rs2909242	C	A	C	A	-0.0909965	0.0541134	NA	0.355367	FALSE	FALSE	FALSE	ebi-a-GCST006464	8	129224680	0.0158939	121885	0.00066243	Endometrial cancer || id:ebi-a-GCST006464	Endometrial cancer	Endometrial cancer || ||	TRUE	igd	0.018351	7.40957e-07	genus..Ruminococcusgnavusgroup.id.14376	TRUE	reported	CVTG4Q	textfile	2	TRUE
44	rs2962235	C	T	C	T	-0.0832645	0.00613187	NA	0.446042	FALSE	FALSE	FALSE	ebi-a-GCST006464	5	18731559	0.0155446	121885	0.693234	Endometrial cancer || id:ebi-a-GCST006464	Endometrial cancer	Endometrial cancer || ||	TRUE	igd	0.017873	4.57e-06	genus..Ruminococcusgnavusgroup.id.14376	TRUE	reported	CVTG4Q	textfile	2	TRUE
45	rs3011257	T	G	T	G	-0.115634	0.0147585	NA	0.144577	FALSE	FALSE	FALSE	ebi-a-GCST006464	9	135837360	0.0220201	121885	0.502712	Endometrial cancer || id:ebi-a-GCST006464	Endometrial cancer	Endometrial cancer || ||	TRUE	igd	0.0249081	2.87443e-06	genus..Ruminococcusgnavusgroup.id.14376	TRUE	reported	CVTG4Q	textfile	2	TRUE
46	rs3124783	A	G	A	G	-0.11599	0.0147153	NA	0.144645	FALSE	FALSE	FALSE	ebi-a-GCST006464	9	135838591	0.0220116	121885	0.503799	Endometrial cancer || id:ebi-a-GCST006464	Endometrial cancer	Endometrial cancer || ||	TRUE	igd	0.0249099	2.6652e-06	genus..Ruminococcusgnavusgroup.id.14376	TRUE	reported	CVTG4Q	textfile	2	TRUE
47	rs329887	G	A	G	A	-0.0819841	0.006006	NA	0.43141	FALSE	FALSE	FALSE	ebi-a-GCST006464	5	18702636	0.0156246	121885	0.700685	Endometrial cancer || id:ebi-a-GCST006464	Endometrial cancer	Endometrial cancer || ||	TRUE	igd	0.0178303	5.2027e-06	genus..Ruminococcusgnavusgroup.id.14376	TRUE	reported	CVTG4Q	textfile	2	TRUE
48	rs329889	A	C	A	C	-0.0810273	0.00812304	NA	0.440299	FALSE	FALSE	FALSE	ebi-a-GCST006464	5	18700572	0.0155998	121885	0.602567	Endometrial cancer || id:ebi-a-GCST006464	Endometrial cancer	Endometrial cancer || ||	TRUE	igd	0.0178837	7.31758e-06	genus..Ruminococcusgnavusgroup.id.14376	TRUE	reported	CVTG4Q	textfile	2	TRUE
49	rs329892	G	A	G	A	-0.0811361	0.00839526	NA	0.440976	FALSE	FALSE	FALSE	ebi-a-GCST006464	5	18705831	0.0155784	121885	0.589952	Endometrial cancer || id:ebi-a-GCST006464	Endometrial cancer	Endometrial cancer || ||	TRUE	igd	0.0178458	6.49692e-06	genus..Ruminococcusgnavusgroup.id.14376	TRUE	reported	CVTG4Q	textfile	2	TRUE
50	rs329894	G	A	G	A	-0.0806949	0.00536956	NA	0.443101	FALSE	FALSE	FALSE	ebi-a-GCST006464	5	18705367	0.0155611	121885	0.730046	Endometrial cancer || id:ebi-a-GCST006464	Endometrial cancer	Endometrial cancer || ||	TRUE	igd	0.0178745	8.35156e-06	genus..Ruminococcusgnavusgroup.id.14376	TRUE	reported	CVTG4Q	textfile	2	TRUE
51	rs329899	C	T	C	T	-0.0845979	0.00466278	NA	0.440382	FALSE	FALSE	FALSE	ebi-a-GCST006464	5	18711322	0.0155603	121885	0.764438	Endometrial cancer || id:ebi-a-GCST006464	Endometrial cancer	Endometrial cancer || ||	TRUE	igd	0.0178481	2.53528e-06	genus..Ruminococcusgnavusgroup.id.14376	TRUE	reported	CVTG4Q	textfile	2	TRUE
52	rs329903	A	G	A	G	-0.08827	0.0216865	NA	0.250935	FALSE	FALSE	FALSE	ebi-a-GCST006464	5	18688768	0.017574	121885	0.217199	Endometrial cancer || id:ebi-a-GCST006464	Endometrial cancer	Endometrial cancer || ||	TRUE	igd	0.0200611	9.061e-06	genus..Ruminococcusgnavusgroup.id.14376	TRUE	reported	CVTG4Q	textfile	2	TRUE
53	rs34575570	G	T	G	T	0.0820674	-0.035394	NA	0.490381	FALSE	FALSE	FALSE	ebi-a-GCST006464	3	66701851	0.0162036	121885	0.0289374	Endometrial cancer || id:ebi-a-GCST006464	Endometrial cancer	Endometrial cancer || ||	TRUE	igd	0.0177076	4.58432e-06	genus..Ruminococcusgnavusgroup.id.14376	TRUE	reported	CVTG4Q	textfile	2	TRUE
54	rs34867396	C	T	C	T	-0.10483	0.0303514	NA	0.18884	FALSE	FALSE	FALSE	ebi-a-GCST006464	5	18587613	0.0197478	121885	0.124305	Endometrial cancer || id:ebi-a-GCST006464	Endometrial cancer	Endometrial cancer || ||	TRUE	igd	0.0228697	7.05737e-06	genus..Ruminococcusgnavusgroup.id.14376	TRUE	reported	CVTG4Q	textfile	2	TRUE
55	rs35326214	A	T	A	T	-0.123768	0.0315147	NA	0.182444	FALSE	TRUE	TRUE	ebi-a-GCST006464	5	18675684	0.0200043	121885	0.115164	Endometrial cancer || id:ebi-a-GCST006464	Endometrial cancer	Endometrial cancer || ||	TRUE	igd	0.0230712	1.18947e-07	genus..Ruminococcusgnavusgroup.id.14376	TRUE	reported	CVTG4Q	textfile	2	FALSE
56	rs36058922	A	T	A	T	-0.11163	0.0307425	NA	0.188314	FALSE	TRUE	TRUE	ebi-a-GCST006464	5	18608409	0.0197321	121885	0.119235	Endometrial cancer || id:ebi-a-GCST006464	Endometrial cancer	Endometrial cancer || ||	TRUE	igd	0.0228798	1.5839e-06	genus..Ruminococcusgnavusgroup.id.14376	TRUE	reported	CVTG4Q	textfile	2	FALSE
57	rs4388134	C	T	C	T	-0.0904997	0.0148597	NA	0.227562	FALSE	FALSE	FALSE	ebi-a-GCST006464	4	190110710	0.0182958	121885	0.41668	Endometrial cancer || id:ebi-a-GCST006464	Endometrial cancer	Endometrial cancer || ||	TRUE	igd	0.0203544	9.11637e-06	genus..Ruminococcusgnavusgroup.id.14376	TRUE	reported	CVTG4Q	textfile	2	TRUE
58	rs62167033	T	C	T	C	0.185289	-0.030864	NA	0.0648153	FALSE	FALSE	FALSE	ebi-a-GCST006464	2	144700007	0.0331979	121885	0.352528	Endometrial cancer || id:ebi-a-GCST006464	Endometrial cancer	Endometrial cancer || ||	TRUE	igd	0.0396295	3.49529e-06	genus..Ruminococcusgnavusgroup.id.14376	TRUE	reported	CVTG4Q	textfile	2	TRUE
59	rs62349875	A	T	A	T	-0.11279	0.0243892	NA	0.18754	FALSE	TRUE	TRUE	ebi-a-GCST006464	5	18675000	0.0197817	121885	0.217607	Endometrial cancer || id:ebi-a-GCST006464	Endometrial cancer	Endometrial cancer || ||	TRUE	igd	0.0226851	1.00543e-06	genus..Ruminococcusgnavusgroup.id.14376	TRUE	reported	CVTG4Q	textfile	2	FALSE
60	rs62349877	T	C	T	C	-0.113812	0.0352621	NA	0.183478	FALSE	FALSE	FALSE	ebi-a-GCST006464	5	18686194	0.0199654	121885	0.0773695	Endometrial cancer || id:ebi-a-GCST006464	Endometrial cancer	Endometrial cancer || ||	TRUE	igd	0.0230654	7.61853e-07	genus..Ruminococcusgnavusgroup.id.14376	TRUE	reported	CVTG4Q	textfile	2	TRUE
61	rs67084241	A	G	A	G	-0.0907904	0.0267632	NA	0.246132	FALSE	FALSE	FALSE	ebi-a-GCST006464	5	18691779	0.0177167	121885	0.130885	Endometrial cancer || id:ebi-a-GCST006464	Endometrial cancer	Endometrial cancer || ||	TRUE	igd	0.0202379	6.0245e-06	genus..Ruminococcusgnavusgroup.id.14376	TRUE	reported	CVTG4Q	textfile	2	TRUE
62	rs67308382	G	A	G	A	-0.0907614	0.0269158	NA	0.246019	FALSE	FALSE	FALSE	ebi-a-GCST006464	5	18692551	0.0177161	121885	0.128692	Endometrial cancer || id:ebi-a-GCST006464	Endometrial cancer	Endometrial cancer || ||	TRUE	igd	0.0202319	6.25408e-06	genus..Ruminococcusgnavusgroup.id.14376	TRUE	reported	CVTG4Q	textfile	2	TRUE
63	rs6861096	A	T	A	T	-0.0913257	0.0268284	NA	0.246008	FALSE	TRUE	TRUE	ebi-a-GCST006464	5	18695049	0.0177415	121885	0.130486	Endometrial cancer || id:ebi-a-GCST006464	Endometrial cancer	Endometrial cancer || ||	TRUE	igd	0.0202376	5.68814e-06	genus..Ruminococcusgnavusgroup.id.14376	TRUE	reported	CVTG4Q	textfile	2	FALSE
64	rs6861651	C	T	C	T	-0.0898529	0.0261569	NA	0.245699	FALSE	FALSE	FALSE	ebi-a-GCST006464	5	18695365	0.0177626	121885	0.140864	Endometrial cancer || id:ebi-a-GCST006464	Endometrial cancer	Endometrial cancer || ||	TRUE	igd	0.0202498	8.06646e-06	genus..Ruminococcusgnavusgroup.id.14376	TRUE	reported	CVTG4Q	textfile	2	TRUE
65	rs6861985	C	T	C	T	-0.107447	0.0314127	NA	0.183928	FALSE	FALSE	FALSE	ebi-a-GCST006464	5	18695562	0.0199711	121885	0.11574	Endometrial cancer || id:ebi-a-GCST006464	Endometrial cancer	Endometrial cancer || ||	TRUE	igd	0.0230784	3.06941e-06	genus..Ruminococcusgnavusgroup.id.14376	TRUE	reported	CVTG4Q	textfile	2	TRUE
66	rs6863988	A	T	A	T	-0.0884689	0.0270242	NA	0.246135	FALSE	TRUE	TRUE	ebi-a-GCST006464	5	18690644	0.0177169	121885	0.127176	Endometrial cancer || id:ebi-a-GCST006464	Endometrial cancer	Endometrial cancer || ||	TRUE	igd	0.0202337	9.98765e-06	genus..Ruminococcusgnavusgroup.id.14376	TRUE	reported	CVTG4Q	textfile	2	FALSE
67	rs6868279	G	T	G	T	-0.0813833	0.000235308	NA	0.392457	FALSE	FALSE	FALSE	ebi-a-GCST006464	5	18676487	0.0156582	121885	0.98801	Endometrial cancer || id:ebi-a-GCST006464	Endometrial cancer	Endometrial cancer || ||	TRUE	igd	0.0181667	8.57945e-06	genus..Ruminococcusgnavusgroup.id.14376	TRUE	reported	CVTG4Q	textfile	2	TRUE
68	rs6893333	G	C	G	C	-0.121344	0.033168	NA	0.183176	FALSE	TRUE	TRUE	ebi-a-GCST006464	5	18640112	0.0199751	121885	0.0968189	Endometrial cancer || id:ebi-a-GCST006464	Endometrial cancer	Endometrial cancer || ||	TRUE	igd	0.0231491	1.56083e-07	genus..Ruminococcusgnavusgroup.id.14376	TRUE	reported	CVTG4Q	textfile	2	FALSE
69	rs6895524	A	G	A	G	-0.0818194	0.000233522	NA	0.392328	FALSE	FALSE	FALSE	ebi-a-GCST006464	5	18677203	0.0156642	121885	0.988106	Endometrial cancer || id:ebi-a-GCST006464	Endometrial cancer	Endometrial cancer || ||	TRUE	igd	0.0181642	7.75534e-06	genus..Ruminococcusgnavusgroup.id.14376	TRUE	reported	CVTG4Q	textfile	2	TRUE
70	rs71599205	C	T	C	T	-0.113786	0.0316643	NA	0.183433	FALSE	FALSE	FALSE	ebi-a-GCST006464	5	18691650	0.0199796	121885	0.113006	Endometrial cancer || id:ebi-a-GCST006464	Endometrial cancer	Endometrial cancer || ||	TRUE	igd	0.0231057	8.22687e-07	genus..Ruminococcusgnavusgroup.id.14376	TRUE	reported	CVTG4Q	textfile	2	TRUE
71	rs7710079	C	T	C	T	-0.0887958	0.0297213	NA	0.245792	FALSE	FALSE	FALSE	ebi-a-GCST006464	5	18684309	0.0177475	121885	0.0939983	Endometrial cancer || id:ebi-a-GCST006464	Endometrial cancer	Endometrial cancer || ||	TRUE	igd	0.0202339	9.43255e-06	genus..Ruminococcusgnavusgroup.id.14376	TRUE	reported	CVTG4Q	textfile	2	TRUE
72	rs78399089	T	C	T	C	0.144445	0.0410316	NA	0.0875627	FALSE	FALSE	FALSE	ebi-a-GCST006464	3	146290310	0.0275625	121885	0.136573	Endometrial cancer || id:ebi-a-GCST006464	Endometrial cancer	Endometrial cancer || ||	TRUE	igd	0.0326618	6.62998e-06	genus..Ruminococcusgnavusgroup.id.14376	TRUE	reported	CVTG4Q	textfile	2	TRUE
73	rs934940	A	C	A	C	-0.105045	-0.0254364	NA	0.18106	FALSE	FALSE	FALSE	ebi-a-GCST006464	2	122096018	0.0209082	121885	0.223767	Endometrial cancer || id:ebi-a-GCST006464	Endometrial cancer	Endometrial cancer || ||	TRUE	igd	0.0229588	2.73705e-06	genus..Ruminococcusgnavusgroup.id.14376	TRUE	reported	CVTG4Q	textfile	2	TRUE
74	rs9872758	T	C	T	C	0.0849233	-0.0360048	NA	0.486015	FALSE	FALSE	FALSE	ebi-a-GCST006464	3	66701616	0.0162927	121885	0.0271138	Endometrial cancer || id:ebi-a-GCST006464	Endometrial cancer	Endometrial cancer || ||	TRUE	igd	0.0176643	1.66029e-06	genus..Ruminococcusgnavusgroup.id.14376	TRUE	reported	CVTG4Q	textfile	2	TRUE

## Sheet: genus.CandidatusSoleaferrea
	SNP	effect_allele.exposure	other_allele.exposure	effect_allele.outcome	other_allele.outcome	beta.exposure	beta.outcome	eaf.exposure	eaf.outcome	remove	palindromic	ambiguous	id.outcome	chr	pos	se.outcome	samplesize.outcome	pval.outcome	outcome	originalname.outcome	outcome.deprecated	mr_keep.outcome	data_source.outcome	se.exposure	pval.exposure	exposure	mr_keep.exposure	pval_origin.exposure	id.exposure	data_source.exposure	action	mr_keep
1	rs10090365	A	G	A	G	-0.0834413	-0.00188127	NA	0.539638	FALSE	FALSE	FALSE	ebi-a-GCST006464	8	138638199	0.0155905	121885	0.903954	Endometrial cancer || id:ebi-a-GCST006464	Endometrial cancer	Endometrial cancer || ||	TRUE	igd	0.0180989	4.17309e-06	genus.CandidatusSoleaferrea.id.11350	TRUE	reported	LwE4hb	textfile	2	TRUE
2	rs10108780	A	G	A	G	-0.092834	0.0178789	NA	0.286179	FALSE	FALSE	FALSE	ebi-a-GCST006464	8	123882833	0.0173928	121885	0.303973	Endometrial cancer || id:ebi-a-GCST006464	Endometrial cancer	Endometrial cancer || ||	TRUE	igd	0.0199807	3.64079e-06	genus.CandidatusSoleaferrea.id.11350	TRUE	reported	LwE4hb	textfile	2	TRUE
3	rs10457187	A	G	A	G	-0.121284	0.0114558	NA	0.123713	FALSE	FALSE	FALSE	ebi-a-GCST006464	6	109336051	0.0230383	121885	0.619013	Endometrial cancer || id:ebi-a-GCST006464	Endometrial cancer	Endometrial cancer || ||	TRUE	igd	0.0278678	8.05254e-06	genus.CandidatusSoleaferrea.id.11350	TRUE	reported	LwE4hb	textfile	2	TRUE
4	rs10809135	T	C	T	C	0.0834858	-0.0172325	NA	0.520085	FALSE	FALSE	FALSE	ebi-a-GCST006464	9	10611282	0.0164189	121885	0.293924	Endometrial cancer || id:ebi-a-GCST006464	Endometrial cancer	Endometrial cancer || ||	TRUE	igd	0.0182426	5.47174e-06	genus.CandidatusSoleaferrea.id.11350	TRUE	reported	LwE4hb	textfile	2	TRUE
5	rs11071652	C	G	C	G	-0.0958826	0.0301156	NA	0.222185	FALSE	TRUE	TRUE	ebi-a-GCST006464	15	62397186	0.0181441	121885	0.096955	Endometrial cancer || id:ebi-a-GCST006464	Endometrial cancer	Endometrial cancer || ||	TRUE	igd	0.0214205	7.82648e-06	genus.CandidatusSoleaferrea.id.11350	TRUE	reported	LwE4hb	textfile	2	FALSE
6	rs11153159	G	C	G	C	-0.12805	0.0106115	NA	0.11615	FALSE	TRUE	TRUE	ebi-a-GCST006464	6	109376647	0.0237328	121885	0.654785	Endometrial cancer || id:ebi-a-GCST006464	Endometrial cancer	Endometrial cancer || ||	TRUE	igd	0.0285446	4.41523e-06	genus.CandidatusSoleaferrea.id.11350	TRUE	reported	LwE4hb	textfile	2	FALSE
7	rs113393759	T	C	T	C	-0.122854	0.0118327	NA	0.123729	FALSE	FALSE	FALSE	ebi-a-GCST006464	6	109347731	0.0230536	121885	0.607764	Endometrial cancer || id:ebi-a-GCST006464	Endometrial cancer	Endometrial cancer || ||	TRUE	igd	0.0278682	5.48134e-06	genus.CandidatusSoleaferrea.id.11350	TRUE	reported	LwE4hb	textfile	2	TRUE
8	rs117412830	G	A	G	A	-0.122375	0.0105229	NA	0.123656	FALSE	FALSE	FALSE	ebi-a-GCST006464	6	109336617	0.023047	121885	0.647969	Endometrial cancer || id:ebi-a-GCST006464	Endometrial cancer	Endometrial cancer || ||	TRUE	igd	0.0279513	6.40075e-06	genus.CandidatusSoleaferrea.id.11350	TRUE	reported	LwE4hb	textfile	2	TRUE
9	rs11752532	G	C	G	C	-0.122364	0.0114586	NA	0.123713	FALSE	TRUE	TRUE	ebi-a-GCST006464	6	109335969	0.0230383	121885	0.618926	Endometrial cancer || id:ebi-a-GCST006464	Endometrial cancer	Endometrial cancer || ||	TRUE	igd	0.027872	6.59519e-06	genus.CandidatusSoleaferrea.id.11350	TRUE	reported	LwE4hb	textfile	2	FALSE
10	rs11755471	C	T	C	T	-0.120579	0.0113068	NA	0.123735	FALSE	FALSE	FALSE	ebi-a-GCST006464	6	109342169	0.0230425	121885	0.623643	Endometrial cancer || id:ebi-a-GCST006464	Endometrial cancer	Endometrial cancer || ||	TRUE	igd	0.0278657	8.76e-06	genus.CandidatusSoleaferrea.id.11350	TRUE	reported	LwE4hb	textfile	2	TRUE
11	rs12140117	C	A	C	A	0.102436	-0.00552594	NA	0.190723	FALSE	FALSE	FALSE	ebi-a-GCST006464	1	224699805	0.0195295	121885	0.777213	Endometrial cancer || id:ebi-a-GCST006464	Endometrial cancer	Endometrial cancer || ||	TRUE	igd	0.0229501	9.40512e-06	genus.CandidatusSoleaferrea.id.11350	TRUE	reported	LwE4hb	textfile	2	TRUE
12	rs12141016	C	T	C	T	0.101906	-0.00548736	NA	0.191575	FALSE	FALSE	FALSE	ebi-a-GCST006464	1	224699643	0.0194942	121885	0.778338	Endometrial cancer || id:ebi-a-GCST006464	Endometrial cancer	Endometrial cancer || ||	TRUE	igd	0.0228417	9.13226e-06	genus.CandidatusSoleaferrea.id.11350	TRUE	reported	LwE4hb	textfile	2	TRUE
13	rs12197912	T	C	T	C	-0.119898	0.00568088	NA	0.124622	FALSE	FALSE	FALSE	ebi-a-GCST006464	6	109338147	0.0230272	121885	0.805138	Endometrial cancer || id:ebi-a-GCST006464	Endometrial cancer	Endometrial cancer || ||	TRUE	igd	0.0278676	9.90217e-06	genus.CandidatusSoleaferrea.id.11350	TRUE	reported	LwE4hb	textfile	2	TRUE
14	rs12198088	T	C	T	C	-0.120961	0.0123474	NA	0.123844	FALSE	FALSE	FALSE	ebi-a-GCST006464	6	109338433	0.0230314	121885	0.59188	Endometrial cancer || id:ebi-a-GCST006464	Endometrial cancer	Endometrial cancer || ||	TRUE	igd	0.0278748	7.75047e-06	genus.CandidatusSoleaferrea.id.11350	TRUE	reported	LwE4hb	textfile	2	TRUE
15	rs12205053	C	T	C	T	-0.120228	0.0112337	NA	0.123742	FALSE	FALSE	FALSE	ebi-a-GCST006464	6	109338110	0.0230367	121885	0.625804	Endometrial cancer || id:ebi-a-GCST006464	Endometrial cancer	Endometrial cancer || ||	TRUE	igd	0.0278672	9.16275e-06	genus.CandidatusSoleaferrea.id.11350	TRUE	reported	LwE4hb	textfile	2	TRUE
16	rs12205061	C	T	C	T	-0.120393	0.0114497	NA	0.123886	FALSE	FALSE	FALSE	ebi-a-GCST006464	6	109338161	0.0230369	121885	0.619177	Endometrial cancer || id:ebi-a-GCST006464	Endometrial cancer	Endometrial cancer || ||	TRUE	igd	0.0278671	8.81273e-06	genus.CandidatusSoleaferrea.id.11350	TRUE	reported	LwE4hb	textfile	2	TRUE
17	rs12206634	A	G	A	G	-0.121627	0.012171	NA	0.123608	FALSE	FALSE	FALSE	ebi-a-GCST006464	6	109353407	0.0230599	121885	0.597639	Endometrial cancer || id:ebi-a-GCST006464	Endometrial cancer	Endometrial cancer || ||	TRUE	igd	0.0279348	8.24783e-06	genus.CandidatusSoleaferrea.id.11350	TRUE	reported	LwE4hb	textfile	2	TRUE
18	rs12374597	G	A	G	A	-0.122464	0.0117497	NA	0.123732	FALSE	FALSE	FALSE	ebi-a-GCST006464	6	109346184	0.0230451	121885	0.610153	Endometrial cancer || id:ebi-a-GCST006464	Endometrial cancer	Endometrial cancer || ||	TRUE	igd	0.0278692	5.87012e-06	genus.CandidatusSoleaferrea.id.11350	TRUE	reported	LwE4hb	textfile	2	TRUE
19	rs12374658	C	T	C	T	-0.121428	0.0117507	NA	0.123687	FALSE	FALSE	FALSE	ebi-a-GCST006464	6	109345930	0.0230536	121885	0.610253	Endometrial cancer || id:ebi-a-GCST006464	Endometrial cancer	Endometrial cancer || ||	TRUE	igd	0.0278699	7.33034e-06	genus.CandidatusSoleaferrea.id.11350	TRUE	reported	LwE4hb	textfile	2	TRUE
20	rs12500231	A	T	A	T	0.0813853	0.0168059	NA	0.430171	FALSE	TRUE	TRUE	ebi-a-GCST006464	4	52935445	0.015525	121885	0.27903	Endometrial cancer || id:ebi-a-GCST006464	Endometrial cancer	Endometrial cancer || ||	TRUE	igd	0.0182696	7.67641e-06	genus.CandidatusSoleaferrea.id.11350	TRUE	reported	LwE4hb	textfile	2	FALSE
21	rs12566578	A	T	A	T	0.108418	-0.00274338	NA	0.193476	FALSE	TRUE	TRUE	ebi-a-GCST006464	1	224689785	0.0193705	121885	0.887375	Endometrial cancer || id:ebi-a-GCST006464	Endometrial cancer	Endometrial cancer || ||	TRUE	igd	0.0227955	2.45638e-06	genus.CandidatusSoleaferrea.id.11350	TRUE	reported	LwE4hb	textfile	2	FALSE
22	rs12679756	A	G	A	G	-0.083138	0.0198729	NA	0.3812	FALSE	FALSE	FALSE	ebi-a-GCST006464	8	123876719	0.0185095	121885	0.282975	Endometrial cancer || id:ebi-a-GCST006464	Endometrial cancer	Endometrial cancer || ||	TRUE	igd	0.0187616	9.69067e-06	genus.CandidatusSoleaferrea.id.11350	TRUE	reported	LwE4hb	textfile	2	TRUE
23	rs12681352	T	C	T	C	-0.0875644	0.0158648	NA	0.285636	FALSE	FALSE	FALSE	ebi-a-GCST006464	8	123881909	0.0170998	121885	0.353523	Endometrial cancer || id:ebi-a-GCST006464	Endometrial cancer	Endometrial cancer || ||	TRUE	igd	0.0197224	9.97671e-06	genus.CandidatusSoleaferrea.id.11350	TRUE	reported	LwE4hb	textfile	2	TRUE
24	rs13269653	G	A	G	A	-0.0896374	0.0181486	NA	0.285502	FALSE	FALSE	FALSE	ebi-a-GCST006464	8	123883014	0.0174341	121885	0.297884	Endometrial cancer || id:ebi-a-GCST006464	Endometrial cancer	Endometrial cancer || ||	TRUE	igd	0.019986	7.66974e-06	genus.CandidatusSoleaferrea.id.11350	TRUE	reported	LwE4hb	textfile	2	TRUE
25	rs1891244	T	A	T	A	0.111155	-0.00314956	NA	0.191779	FALSE	TRUE	TRUE	ebi-a-GCST006464	1	224687199	0.0194543	121885	0.871388	Endometrial cancer || id:ebi-a-GCST006464	Endometrial cancer	Endometrial cancer || ||	TRUE	igd	0.0231889	1.71521e-06	genus.CandidatusSoleaferrea.id.11350	TRUE	reported	LwE4hb	textfile	2	FALSE
26	rs2193878	T	A	T	A	0.228255	-0.0368491	NA	0.0504219	FALSE	TRUE	TRUE	ebi-a-GCST006464	3	190349049	0.0372867	121885	0.323023	Endometrial cancer || id:ebi-a-GCST006464	Endometrial cancer	Endometrial cancer || ||	TRUE	igd	0.0509241	9.45546e-06	genus.CandidatusSoleaferrea.id.11350	TRUE	reported	LwE4hb	textfile	2	FALSE
27	rs36155147	C	T	C	T	0.104966	-0.0182022	NA	0.357538	FALSE	FALSE	FALSE	ebi-a-GCST006464	7	352368	0.0264135	121885	0.490746	Endometrial cancer || id:ebi-a-GCST006464	Endometrial cancer	Endometrial cancer || ||	TRUE	igd	0.0240995	5.41138e-06	genus.CandidatusSoleaferrea.id.11350	TRUE	reported	LwE4hb	textfile	2	TRUE
28	rs36160691	G	A	G	A	0.10388	-0.0198232	NA	0.363685	FALSE	FALSE	FALSE	ebi-a-GCST006464	7	351270	0.0263886	121885	0.452529	Endometrial cancer || id:ebi-a-GCST006464	Endometrial cancer	Endometrial cancer || ||	TRUE	igd	0.023696	5.72525e-06	genus.CandidatusSoleaferrea.id.11350	TRUE	reported	LwE4hb	textfile	2	TRUE
29	rs386526	C	G	C	G	0.0818459	0.00464373	NA	0.477169	FALSE	TRUE	TRUE	ebi-a-GCST006464	10	82879688	0.0162498	121885	0.775052	Endometrial cancer || id:ebi-a-GCST006464	Endometrial cancer	Endometrial cancer || ||	TRUE	igd	0.0180086	8.33076e-06	genus.CandidatusSoleaferrea.id.11350	TRUE	reported	LwE4hb	textfile	2	FALSE
30	rs4294381	T	C	T	C	0.112197	-0.00324324	NA	0.191789	FALSE	FALSE	FALSE	ebi-a-GCST006464	1	224688107	0.0194544	121885	0.867598	Endometrial cancer || id:ebi-a-GCST006464	Endometrial cancer	Endometrial cancer || ||	TRUE	igd	0.023186	1.3685e-06	genus.CandidatusSoleaferrea.id.11350	TRUE	reported	LwE4hb	textfile	2	TRUE
31	rs4653589	G	A	G	A	0.110179	-0.00265269	NA	0.193497	FALSE	FALSE	FALSE	ebi-a-GCST006464	1	224688598	0.0193679	121885	0.89106	Endometrial cancer || id:ebi-a-GCST006464	Endometrial cancer	Endometrial cancer || ||	TRUE	igd	0.0227916	1.66088e-06	genus.CandidatusSoleaferrea.id.11350	TRUE	reported	LwE4hb	textfile	2	TRUE
32	rs4678258	T	C	T	C	0.0986136	0.0213189	NA	0.235505	FALSE	FALSE	FALSE	ebi-a-GCST006464	3	137945192	0.0183546	121885	0.245436	Endometrial cancer || id:ebi-a-GCST006464	Endometrial cancer	Endometrial cancer || ||	TRUE	igd	0.0215646	5.53183e-06	genus.CandidatusSoleaferrea.id.11350	TRUE	reported	LwE4hb	textfile	2	TRUE
33	rs61825792	T	C	T	C	0.112199	-0.00311397	NA	0.191786	FALSE	FALSE	FALSE	ebi-a-GCST006464	1	224687852	0.0194541	121885	0.872828	Endometrial cancer || id:ebi-a-GCST006464	Endometrial cancer	Endometrial cancer || ||	TRUE	igd	0.0231856	1.37233e-06	genus.CandidatusSoleaferrea.id.11350	TRUE	reported	LwE4hb	textfile	2	TRUE
34	rs62203853	A	C	A	C	0.100167	0.00783991	NA	0.1944	FALSE	FALSE	FALSE	ebi-a-GCST006464	20	41279686	0.0223465	121885	0.725713	Endometrial cancer || id:ebi-a-GCST006464	Endometrial cancer	Endometrial cancer || ||	TRUE	igd	0.0223389	8.3761e-06	genus.CandidatusSoleaferrea.id.11350	TRUE	reported	LwE4hb	textfile	2	TRUE
35	rs6426133	A	G	A	G	0.103996	-0.00462365	NA	0.191867	FALSE	FALSE	FALSE	ebi-a-GCST006464	1	224698363	0.0194427	121885	0.81203	Endometrial cancer || id:ebi-a-GCST006464	Endometrial cancer	Endometrial cancer || ||	TRUE	igd	0.0228642	6.26547e-06	genus.CandidatusSoleaferrea.id.11350	TRUE	reported	LwE4hb	textfile	2	TRUE
36	rs6489992	A	G	A	G	-0.0840437	0.0116145	NA	0.365569	FALSE	FALSE	FALSE	ebi-a-GCST006464	12	115352769	0.0157193	121885	0.459985	Endometrial cancer || id:ebi-a-GCST006464	Endometrial cancer	Endometrial cancer || ||	TRUE	igd	0.0187031	7.88786e-06	genus.CandidatusSoleaferrea.id.11350	TRUE	reported	LwE4hb	textfile	2	TRUE
37	rs6494306	A	G	A	G	-0.0969304	0.0291972	NA	0.221759	FALSE	FALSE	FALSE	ebi-a-GCST006464	15	62394540	0.0181716	121885	0.108109	Endometrial cancer || id:ebi-a-GCST006464	Endometrial cancer	Endometrial cancer || ||	TRUE	igd	0.0214221	5.80051e-06	genus.CandidatusSoleaferrea.id.11350	TRUE	reported	LwE4hb	textfile	2	TRUE
38	rs6568555	G	A	G	A	-0.122648	0.0115375	NA	0.123704	FALSE	FALSE	FALSE	ebi-a-GCST006464	6	109331777	0.0230383	121885	0.616516	Endometrial cancer || id:ebi-a-GCST006464	Endometrial cancer	Endometrial cancer || ||	TRUE	igd	0.0278794	6.16139e-06	genus.CandidatusSoleaferrea.id.11350	TRUE	reported	LwE4hb	textfile	2	TRUE
39	rs6665956	A	T	A	T	0.109717	-0.00394872	NA	0.191691	FALSE	TRUE	TRUE	ebi-a-GCST006464	1	224690834	0.019464	121885	0.839234	Endometrial cancer || id:ebi-a-GCST006464	Endometrial cancer	Endometrial cancer || ||	TRUE	igd	0.0231863	2.39595e-06	genus.CandidatusSoleaferrea.id.11350	TRUE	reported	LwE4hb	textfile	2	FALSE
40	rs6881988	G	C	G	C	-0.0819131	0.00441609	NA	0.422151	FALSE	TRUE	TRUE	ebi-a-GCST006464	5	172758774	0.0183175	121885	0.809488	Endometrial cancer || id:ebi-a-GCST006464	Endometrial cancer	Endometrial cancer || ||	TRUE	igd	0.018185	9.22889e-06	genus.CandidatusSoleaferrea.id.11350	TRUE	reported	LwE4hb	textfile	2	FALSE
41	rs712065	C	T	C	T	0.108642	-0.00340559	NA	0.191176	FALSE	FALSE	FALSE	ebi-a-GCST006464	1	224696628	0.0194963	121885	0.861332	Endometrial cancer || id:ebi-a-GCST006464	Endometrial cancer	Endometrial cancer || ||	TRUE	igd	0.0231716	2.90841e-06	genus.CandidatusSoleaferrea.id.11350	TRUE	reported	LwE4hb	textfile	2	TRUE
42	rs712066	T	C	T	C	0.107046	-0.00402249	NA	0.192177	FALSE	FALSE	FALSE	ebi-a-GCST006464	1	224699166	0.0194641	121885	0.836274	Endometrial cancer || id:ebi-a-GCST006464	Endometrial cancer	Endometrial cancer || ||	TRUE	igd	0.0228062	3.2229e-06	genus.CandidatusSoleaferrea.id.11350	TRUE	reported	LwE4hb	textfile	2	TRUE
43	rs7400877	T	C	T	C	-0.0951085	0.00660576	NA	0.226825	FALSE	FALSE	FALSE	ebi-a-GCST006464	14	76403542	0.0181969	121885	0.716594	Endometrial cancer || id:ebi-a-GCST006464	Endometrial cancer	Endometrial cancer || ||	TRUE	igd	0.0212799	9.29448e-06	genus.CandidatusSoleaferrea.id.11350	TRUE	reported	LwE4hb	textfile	2	TRUE
44	rs74188131	G	T	G	T	0.102151	-0.00305715	NA	0.354663	FALSE	FALSE	FALSE	ebi-a-GCST006464	7	351515	0.0294892	121885	0.917431	Endometrial cancer || id:ebi-a-GCST006464	Endometrial cancer	Endometrial cancer || ||	TRUE	igd	0.0240567	8.06374e-06	genus.CandidatusSoleaferrea.id.11350	TRUE	reported	LwE4hb	textfile	2	TRUE
45	rs74214552	G	C	G	C	0.101947	-0.00236946	NA	0.346106	FALSE	TRUE	TRUE	ebi-a-GCST006464	7	351900	0.0296642	121885	0.936336	Endometrial cancer || id:ebi-a-GCST006464	Endometrial cancer	Endometrial cancer || ||	TRUE	igd	0.0241727	9.89326e-06	genus.CandidatusSoleaferrea.id.11350	TRUE	reported	LwE4hb	textfile	2	FALSE
46	rs75263286	C	G	C	G	-0.120515	0.0100328	NA	0.123737	FALSE	TRUE	TRUE	ebi-a-GCST006464	6	109350489	0.0230393	121885	0.663224	Endometrial cancer || id:ebi-a-GCST006464	Endometrial cancer	Endometrial cancer || ||	TRUE	igd	0.0279506	9.22221e-06	genus.CandidatusSoleaferrea.id.11350	TRUE	reported	LwE4hb	textfile	2	FALSE
47	rs75942063	A	G	A	G	-0.122326	0.0117283	NA	0.123604	FALSE	FALSE	FALSE	ebi-a-GCST006464	6	109352545	0.0230552	121885	0.610957	Endometrial cancer || id:ebi-a-GCST006464	Endometrial cancer	Endometrial cancer || ||	TRUE	igd	0.0279554	7.10008e-06	genus.CandidatusSoleaferrea.id.11350	TRUE	reported	LwE4hb	textfile	2	TRUE
48	rs7759014	G	A	G	A	-0.120939	0.0125567	NA	0.123754	FALSE	FALSE	FALSE	ebi-a-GCST006464	6	109351125	0.0230432	121885	0.585808	Endometrial cancer || id:ebi-a-GCST006464	Endometrial cancer	Endometrial cancer || ||	TRUE	igd	0.0278744	8.53768e-06	genus.CandidatusSoleaferrea.id.11350	TRUE	reported	LwE4hb	textfile	2	TRUE
49	rs7765732	C	A	C	A	-0.123348	0.0120756	NA	0.123873	FALSE	FALSE	FALSE	ebi-a-GCST006464	6	109347057	0.0230423	121885	0.600235	Endometrial cancer || id:ebi-a-GCST006464	Endometrial cancer	Endometrial cancer || ||	TRUE	igd	0.0278709	5.10141e-06	genus.CandidatusSoleaferrea.id.11350	TRUE	reported	LwE4hb	textfile	2	TRUE
50	rs7766248	T	C	T	C	-0.123381	0.0115979	NA	0.123707	FALSE	FALSE	FALSE	ebi-a-GCST006464	6	109347262	0.0230516	121885	0.614874	Endometrial cancer || id:ebi-a-GCST006464	Endometrial cancer	Endometrial cancer || ||	TRUE	igd	0.0278709	5.07488e-06	genus.CandidatusSoleaferrea.id.11350	TRUE	reported	LwE4hb	textfile	2	TRUE
51	rs7767882	A	C	A	C	-0.12222	0.0111895	NA	0.123726	FALSE	FALSE	FALSE	ebi-a-GCST006464	6	109334971	0.0230398	121885	0.627209	Endometrial cancer || id:ebi-a-GCST006464	Endometrial cancer	Endometrial cancer || ||	TRUE	igd	0.0278753	6.35037e-06	genus.CandidatusSoleaferrea.id.11350	TRUE	reported	LwE4hb	textfile	2	TRUE
52	rs791504	A	T	A	T	0.107953	-0.00407775	NA	0.193394	FALSE	TRUE	TRUE	ebi-a-GCST006464	1	224694877	0.0194121	121885	0.833619	Endometrial cancer || id:ebi-a-GCST006464	Endometrial cancer	Endometrial cancer || ||	TRUE	igd	0.0227892	2.6386e-06	genus.CandidatusSoleaferrea.id.11350	TRUE	reported	LwE4hb	textfile	2	FALSE
53	rs79465564	T	C	T	C	-0.121429	0.0108744	NA	0.12361	FALSE	FALSE	FALSE	ebi-a-GCST006464	6	109350290	0.0230563	121885	0.63718	Endometrial cancer || id:ebi-a-GCST006464	Endometrial cancer	Endometrial cancer || ||	TRUE	igd	0.0279497	7.55659e-06	genus.CandidatusSoleaferrea.id.11350	TRUE	reported	LwE4hb	textfile	2	TRUE
54	rs830149	C	G	C	G	0.184647	-0.0302732	NA	0.052013	FALSE	TRUE	TRUE	ebi-a-GCST006464	19	47991441	0.0356037	121885	0.395168	Endometrial cancer || id:ebi-a-GCST006464	Endometrial cancer	Endometrial cancer || ||	TRUE	igd	0.0397237	9.58382e-06	genus.CandidatusSoleaferrea.id.11350	TRUE	reported	LwE4hb	textfile	2	FALSE
55	rs9973954	A	G	A	G	0.0892075	0.00609803	NA	0.293572	FALSE	FALSE	FALSE	ebi-a-GCST006464	2	19885907	0.0167495	121885	0.715804	Endometrial cancer || id:ebi-a-GCST006464	Endometrial cancer	Endometrial cancer || ||	TRUE	igd	0.0195401	5.94796e-06	genus.CandidatusSoleaferrea.id.11350	TRUE	reported	LwE4hb	textfile	2	TRUE

## Sheet: genus.Intestinimonas
	SNP	effect_allele.exposure	other_allele.exposure	effect_allele.outcome	other_allele.outcome	beta.exposure	beta.outcome	eaf.exposure	eaf.outcome	remove	palindromic	ambiguous	id.outcome	chr	pos	se.outcome	samplesize.outcome	pval.outcome	outcome	originalname.outcome	outcome.deprecated	mr_keep.outcome	data_source.outcome	se.exposure	pval.exposure	exposure	mr_keep.exposure	pval_origin.exposure	id.exposure	data_source.exposure	action	mr_keep
1	rs1000888	C	G	C	G	-0.0585038	-0.037449	NA	0.381067	FALSE	TRUE	TRUE	ebi-a-GCST006464	13	23343542	0.015834	121885	0.0180252	Endometrial cancer || id:ebi-a-GCST006464	Endometrial cancer	Endometrial cancer || ||	TRUE	igd	0.013219	9.71299e-06	genus.Intestinimonas.id.2062	TRUE	reported	ICCk5y	textfile	2	FALSE
2	rs10262702	T	C	T	C	0.0918017	-0.0153747	NA	0.132906	FALSE	FALSE	FALSE	ebi-a-GCST006464	7	66890843	0.0244329	121885	0.529179	Endometrial cancer || id:ebi-a-GCST006464	Endometrial cancer	Endometrial cancer || ||	TRUE	igd	0.0194885	2.06073e-06	genus.Intestinimonas.id.2062	TRUE	reported	ICCk5y	textfile	2	TRUE
3	rs1037943	G	A	G	A	0.0807217	0.0056625	NA	0.184	FALSE	FALSE	FALSE	ebi-a-GCST006464	2	6514735	0.0201253	121885	0.778433	Endometrial cancer || id:ebi-a-GCST006464	Endometrial cancer	Endometrial cancer || ||	TRUE	igd	0.0166096	1.14199e-06	genus.Intestinimonas.id.2062	TRUE	reported	ICCk5y	textfile	2	TRUE
4	rs1037944	A	G	A	G	0.0816204	0.00553756	NA	0.184012	FALSE	FALSE	FALSE	ebi-a-GCST006464	2	6514724	0.020125	121885	0.783195	Endometrial cancer || id:ebi-a-GCST006464	Endometrial cancer	Endometrial cancer || ||	TRUE	igd	0.0166116	8.56926e-07	genus.Intestinimonas.id.2062	TRUE	reported	ICCk5y	textfile	2	TRUE
5	rs10475099	T	A	T	A	0.117419	-0.0152651	NA	0.063584	FALSE	TRUE	TRUE	ebi-a-GCST006464	5	17210076	0.0334543	121885	0.648176	Endometrial cancer || id:ebi-a-GCST006464	Endometrial cancer	Endometrial cancer || ||	TRUE	igd	0.0256776	4.06008e-06	genus.Intestinimonas.id.2062	TRUE	reported	ICCk5y	textfile	2	FALSE
6	rs11258177	C	T	C	T	0.0649125	-0.00649673	NA	0.384881	FALSE	FALSE	FALSE	ebi-a-GCST006464	10	13122769	0.016546	121885	0.694581	Endometrial cancer || id:ebi-a-GCST006464	Endometrial cancer	Endometrial cancer || ||	TRUE	igd	0.0133626	1.14484e-06	genus.Intestinimonas.id.2062	TRUE	reported	ICCk5y	textfile	2	TRUE
7	rs11258178	A	G	A	G	0.0660742	-0.00983875	NA	0.379735	FALSE	FALSE	FALSE	ebi-a-GCST006464	10	13124513	0.0165913	121885	0.553176	Endometrial cancer || id:ebi-a-GCST006464	Endometrial cancer	Endometrial cancer || ||	TRUE	igd	0.0134139	6.98195e-07	genus.Intestinimonas.id.2062	TRUE	reported	ICCk5y	textfile	2	TRUE
8	rs11258179	A	G	A	G	0.0645066	-0.00662107	NA	0.379587	FALSE	FALSE	FALSE	ebi-a-GCST006464	10	13126342	0.0166547	121885	0.690962	Endometrial cancer || id:ebi-a-GCST006464	Endometrial cancer	Endometrial cancer || ||	TRUE	igd	0.0134041	1.43263e-06	genus.Intestinimonas.id.2062	TRUE	reported	ICCk5y	textfile	2	TRUE
9	rs11679012	A	G	A	G	0.079852	0.00662247	NA	0.184091	FALSE	FALSE	FALSE	ebi-a-GCST006464	2	6525616	0.020103	121885	0.741833	Endometrial cancer || id:ebi-a-GCST006464	Endometrial cancer	Endometrial cancer || ||	TRUE	igd	0.0166221	1.46094e-06	genus.Intestinimonas.id.2062	TRUE	reported	ICCk5y	textfile	2	TRUE
10	rs11689582	T	A	T	A	0.0802064	0.00654493	NA	0.183946	FALSE	TRUE	TRUE	ebi-a-GCST006464	2	6520897	0.0201182	121885	0.744936	Endometrial cancer || id:ebi-a-GCST006464	Endometrial cancer	Endometrial cancer || ||	TRUE	igd	0.0166182	1.30908e-06	genus.Intestinimonas.id.2062	TRUE	reported	ICCk5y	textfile	2	FALSE
11	rs11690270	C	G	C	G	0.080972	0.00797885	NA	0.184687	FALSE	TRUE	TRUE	ebi-a-GCST006464	2	6518628	0.0200998	121885	0.691396	Endometrial cancer || id:ebi-a-GCST006464	Endometrial cancer	Endometrial cancer || ||	TRUE	igd	0.0166095	1.01979e-06	genus.Intestinimonas.id.2062	TRUE	reported	ICCk5y	textfile	2	FALSE
12	rs11928843	G	A	G	A	-0.0607331	0.0199336	NA	0.465219	FALSE	FALSE	FALSE	ebi-a-GCST006464	3	17187915	0.0160076	121885	0.213037	Endometrial cancer || id:ebi-a-GCST006464	Endometrial cancer	Endometrial cancer || ||	TRUE	igd	0.0132035	4.20567e-06	genus.Intestinimonas.id.2062	TRUE	reported	ICCk5y	textfile	2	TRUE
13	rs12226153	A	G	A	G	-0.151142	0.0261613	NA	0.0530725	FALSE	FALSE	FALSE	ebi-a-GCST006464	11	94364293	0.03356	121885	0.435663	Endometrial cancer || id:ebi-a-GCST006464	Endometrial cancer	Endometrial cancer || ||	TRUE	igd	0.0306922	5.12171e-07	genus.Intestinimonas.id.2062	TRUE	reported	ICCk5y	textfile	2	TRUE
14	rs12566247	T	A	T	A	0.0637084	0.0102181	NA	0.349024	FALSE	TRUE	TRUE	ebi-a-GCST006464	1	43767569	0.0169079	121885	0.545618	Endometrial cancer || id:ebi-a-GCST006464	Endometrial cancer	Endometrial cancer || ||	TRUE	igd	0.0135355	2.19054e-06	genus.Intestinimonas.id.2062	TRUE	reported	ICCk5y	textfile	2	FALSE
15	rs13398390	G	C	G	C	0.0812387	0.00612621	NA	0.184058	FALSE	TRUE	TRUE	ebi-a-GCST006464	2	6519138	0.0201098	121885	0.760641	Endometrial cancer || id:ebi-a-GCST006464	Endometrial cancer	Endometrial cancer || ||	TRUE	igd	0.0166105	9.53117e-07	genus.Intestinimonas.id.2062	TRUE	reported	ICCk5y	textfile	2	FALSE
16	rs13422601	G	A	G	A	0.0790737	0.00692301	NA	0.184055	FALSE	FALSE	FALSE	ebi-a-GCST006464	2	6522390	0.0201069	121885	0.730612	Endometrial cancer || id:ebi-a-GCST006464	Endometrial cancer	Endometrial cancer || ||	TRUE	igd	0.0166159	1.8021e-06	genus.Intestinimonas.id.2062	TRUE	reported	ICCk5y	textfile	2	TRUE
17	rs1350892	C	G	C	G	0.0815851	0.00560523	NA	0.184055	FALSE	TRUE	TRUE	ebi-a-GCST006464	2	6520373	0.0201098	121885	0.780452	Endometrial cancer || id:ebi-a-GCST006464	Endometrial cancer	Endometrial cancer || ||	TRUE	igd	0.0166131	8.59606e-07	genus.Intestinimonas.id.2062	TRUE	reported	ICCk5y	textfile	2	FALSE
18	rs1350893	A	G	A	G	0.0811634	0.00862725	NA	0.185409	FALSE	FALSE	FALSE	ebi-a-GCST006464	2	6520473	0.0200868	121885	0.667561	Endometrial cancer || id:ebi-a-GCST006464	Endometrial cancer	Endometrial cancer || ||	TRUE	igd	0.016615	9.73436e-07	genus.Intestinimonas.id.2062	TRUE	reported	ICCk5y	textfile	2	TRUE
19	rs1381514	T	C	T	C	0.0803236	0.00618476	NA	0.184071	FALSE	FALSE	FALSE	ebi-a-GCST006464	2	6520287	0.0201088	121885	0.758413	Endometrial cancer || id:ebi-a-GCST006464	Endometrial cancer	Endometrial cancer || ||	TRUE	igd	0.0166131	1.22762e-06	genus.Intestinimonas.id.2062	TRUE	reported	ICCk5y	textfile	2	TRUE
20	rs1381515	T	C	T	C	0.0809287	0.00591476	NA	0.184069	FALSE	FALSE	FALSE	ebi-a-GCST006464	2	6520343	0.0201089	121885	0.768652	Endometrial cancer || id:ebi-a-GCST006464	Endometrial cancer	Endometrial cancer || ||	TRUE	igd	0.0166132	1.03991e-06	genus.Intestinimonas.id.2062	TRUE	reported	ICCk5y	textfile	2	TRUE
21	rs1381516	A	T	A	T	0.0809565	0.00606843	NA	0.183978	FALSE	TRUE	TRUE	ebi-a-GCST006464	2	6520451	0.0201115	121885	0.762851	Endometrial cancer || id:ebi-a-GCST006464	Endometrial cancer	Endometrial cancer || ||	TRUE	igd	0.0166147	1.03241e-06	genus.Intestinimonas.id.2062	TRUE	reported	ICCk5y	textfile	2	FALSE
22	rs17067892	C	T	C	T	0.107194	-0.0499863	NA	0.0721971	FALSE	FALSE	FALSE	ebi-a-GCST006464	8	3763540	0.0305895	121885	0.102238	Endometrial cancer || id:ebi-a-GCST006464	Endometrial cancer	Endometrial cancer || ||	TRUE	igd	0.0250013	6.37926e-06	genus.Intestinimonas.id.2062	TRUE	reported	ICCk5y	textfile	2	TRUE
23	rs1859797	G	A	G	A	0.060368	0.00420844	NA	0.475684	FALSE	FALSE	FALSE	ebi-a-GCST006464	7	22007303	0.0153065	121885	0.783359	Endometrial cancer || id:ebi-a-GCST006464	Endometrial cancer	Endometrial cancer || ||	TRUE	igd	0.0131793	4.12235e-06	genus.Intestinimonas.id.2062	TRUE	reported	ICCk5y	textfile	2	TRUE
24	rs1870850	G	A	G	A	0.0816974	0.00541566	NA	0.184042	FALSE	FALSE	FALSE	ebi-a-GCST006464	2	6512058	0.020125	121885	0.787853	Endometrial cancer || id:ebi-a-GCST006464	Endometrial cancer	Endometrial cancer || ||	TRUE	igd	0.016612	8.9576e-07	genus.Intestinimonas.id.2062	TRUE	reported	ICCk5y	textfile	2	TRUE
25	rs2099538	G	A	G	A	-0.164347	0.0212731	NA	0.0452316	FALSE	FALSE	FALSE	ebi-a-GCST006464	16	58832377	0.0382556	121885	0.578157	Endometrial cancer || id:ebi-a-GCST006464	Endometrial cancer	Endometrial cancer || ||	TRUE	igd	0.0376523	7.44987e-06	genus.Intestinimonas.id.2062	TRUE	reported	ICCk5y	textfile	2	TRUE
26	rs2276760	A	G	A	G	-0.0685234	-0.00520091	NA	0.207578	FALSE	FALSE	FALSE	ebi-a-GCST006464	3	150620956	0.0193652	121885	0.788261	Endometrial cancer || id:ebi-a-GCST006464	Endometrial cancer	Endometrial cancer || ||	TRUE	igd	0.0152546	7.84062e-06	genus.Intestinimonas.id.2062	TRUE	reported	ICCk5y	textfile	2	TRUE
27	rs2731794	C	T	C	T	0.120632	-0.013202	NA	0.0636394	FALSE	FALSE	FALSE	ebi-a-GCST006464	5	17209391	0.0336621	121885	0.694917	Endometrial cancer || id:ebi-a-GCST006464	Endometrial cancer	Endometrial cancer || ||	TRUE	igd	0.0257529	1.91744e-06	genus.Intestinimonas.id.2062	TRUE	reported	ICCk5y	textfile	2	TRUE
28	rs28373400	T	C	T	C	0.0812921	0.00531892	NA	0.18408	FALSE	FALSE	FALSE	ebi-a-GCST006464	2	6513646	0.0201211	121885	0.791515	Endometrial cancer || id:ebi-a-GCST006464	Endometrial cancer	Endometrial cancer || ||	TRUE	igd	0.016609	9.94329e-07	genus.Intestinimonas.id.2062	TRUE	reported	ICCk5y	textfile	2	TRUE
29	rs28615759	T	C	T	C	0.0808095	0.00571787	NA	0.183698	FALSE	FALSE	FALSE	ebi-a-GCST006464	2	6513553	0.02015	121885	0.77659	Endometrial cancer || id:ebi-a-GCST006464	Endometrial cancer	Endometrial cancer || ||	TRUE	igd	0.016609	1.15565e-06	genus.Intestinimonas.id.2062	TRUE	reported	ICCk5y	textfile	2	TRUE
30	rs28704834	C	T	C	T	0.0805793	0.00528546	NA	0.183689	FALSE	FALSE	FALSE	ebi-a-GCST006464	2	6513547	0.0201505	121885	0.793091	Endometrial cancer || id:ebi-a-GCST006464	Endometrial cancer	Endometrial cancer || ||	TRUE	igd	0.016609	1.24455e-06	genus.Intestinimonas.id.2062	TRUE	reported	ICCk5y	textfile	2	TRUE
31	rs2930225	G	T	G	T	0.0729524	0.00391329	NA	0.256614	FALSE	FALSE	FALSE	ebi-a-GCST006464	16	85327902	0.0183382	121885	0.831019	Endometrial cancer || id:ebi-a-GCST006464	Endometrial cancer	Endometrial cancer || ||	TRUE	igd	0.0152948	1.34622e-06	genus.Intestinimonas.id.2062	TRUE	reported	ICCk5y	textfile	2	TRUE
32	rs4113676	A	C	A	C	-0.218507	0.00868426	NA	0.0477605	FALSE	FALSE	FALSE	ebi-a-GCST006464	20	6218922	0.0384417	121885	0.821273	Endometrial cancer || id:ebi-a-GCST006464	Endometrial cancer	Endometrial cancer || ||	TRUE	igd	0.0490152	7.41635e-06	genus.Intestinimonas.id.2062	TRUE	reported	ICCk5y	textfile	2	TRUE
33	rs4287737	C	G	C	G	0.0806997	0.0053538	NA	0.184034	FALSE	TRUE	TRUE	ebi-a-GCST006464	2	6511891	0.0201283	121885	0.790253	Endometrial cancer || id:ebi-a-GCST006464	Endometrial cancer	Endometrial cancer || ||	TRUE	igd	0.0166128	1.21992e-06	genus.Intestinimonas.id.2062	TRUE	reported	ICCk5y	textfile	2	FALSE
34	rs4722076	G	A	G	A	0.0580317	0.00598086	NA	0.475498	FALSE	FALSE	FALSE	ebi-a-GCST006464	7	22006971	0.0153661	121885	0.697109	Endometrial cancer || id:ebi-a-GCST006464	Endometrial cancer	Endometrial cancer || ||	TRUE	igd	0.0131864	9.15166e-06	genus.Intestinimonas.id.2062	TRUE	reported	ICCk5y	textfile	2	TRUE
35	rs4784055	T	C	T	C	-0.175324	0.0151725	NA	0.0452221	FALSE	FALSE	FALSE	ebi-a-GCST006464	16	58818770	0.0382225	121885	0.691403	Endometrial cancer || id:ebi-a-GCST006464	Endometrial cancer	Endometrial cancer || ||	TRUE	igd	0.038599	8.71812e-07	genus.Intestinimonas.id.2062	TRUE	reported	ICCk5y	textfile	2	TRUE
36	rs56186705	A	T	A	T	0.063678	-0.0102914	NA	0.374638	FALSE	TRUE	TRUE	ebi-a-GCST006464	10	13126417	0.0166837	121885	0.537334	Endometrial cancer || id:ebi-a-GCST006464	Endometrial cancer	Endometrial cancer || ||	TRUE	igd	0.0134553	1.78896e-06	genus.Intestinimonas.id.2062	TRUE	reported	ICCk5y	textfile	2	FALSE
37	rs57647068	G	A	G	A	0.0797795	0.00677478	NA	0.184058	FALSE	FALSE	FALSE	ebi-a-GCST006464	2	6523009	0.020105	121885	0.736139	Endometrial cancer || id:ebi-a-GCST006464	Endometrial cancer	Endometrial cancer || ||	TRUE	igd	0.0166155	1.47242e-06	genus.Intestinimonas.id.2062	TRUE	reported	ICCk5y	textfile	2	TRUE
38	rs59872056	A	G	A	G	0.0811817	0.00613814	NA	0.184017	FALSE	FALSE	FALSE	ebi-a-GCST006464	2	6519402	0.0201112	121885	0.760205	Endometrial cancer || id:ebi-a-GCST006464	Endometrial cancer	Endometrial cancer || ||	TRUE	igd	0.0166105	9.66401e-07	genus.Intestinimonas.id.2062	TRUE	reported	ICCk5y	textfile	2	TRUE
39	rs60282801	C	T	C	T	0.0803754	0.00568885	NA	0.184053	FALSE	FALSE	FALSE	ebi-a-GCST006464	2	6515501	0.0201215	121885	0.777388	Endometrial cancer || id:ebi-a-GCST006464	Endometrial cancer	Endometrial cancer || ||	TRUE	igd	0.016611	1.30415e-06	genus.Intestinimonas.id.2062	TRUE	reported	ICCk5y	textfile	2	TRUE
40	rs60896692	C	T	C	T	0.080299	0.00748849	NA	0.183498	FALSE	FALSE	FALSE	ebi-a-GCST006464	2	6521059	0.0201486	121885	0.710143	Endometrial cancer || id:ebi-a-GCST006464	Endometrial cancer	Endometrial cancer || ||	TRUE	igd	0.0166156	1.26268e-06	genus.Intestinimonas.id.2062	TRUE	reported	ICCk5y	textfile	2	TRUE
41	rs62109972	C	T	C	T	0.0806995	0.00515692	NA	0.184016	FALSE	FALSE	FALSE	ebi-a-GCST006464	2	6518105	0.0201197	121885	0.79771	Endometrial cancer || id:ebi-a-GCST006464	Endometrial cancer	Endometrial cancer || ||	TRUE	igd	0.0166107	1.08748e-06	genus.Intestinimonas.id.2062	TRUE	reported	ICCk5y	textfile	2	TRUE
42	rs62109973	C	T	C	T	0.080113	0.0057468	NA	0.183938	FALSE	FALSE	FALSE	ebi-a-GCST006464	2	6518238	0.0201205	121885	0.77517	Endometrial cancer || id:ebi-a-GCST006464	Endometrial cancer	Endometrial cancer || ||	TRUE	igd	0.0166101	1.27514e-06	genus.Intestinimonas.id.2062	TRUE	reported	ICCk5y	textfile	2	TRUE
43	rs62109974	C	T	C	T	0.0802436	0.00566598	NA	0.183972	FALSE	FALSE	FALSE	ebi-a-GCST006464	2	6518241	0.0201189	121885	0.778232	Endometrial cancer || id:ebi-a-GCST006464	Endometrial cancer	Endometrial cancer || ||	TRUE	igd	0.0166101	1.22677e-06	genus.Intestinimonas.id.2062	TRUE	reported	ICCk5y	textfile	2	TRUE
44	rs62109975	C	G	C	G	0.0808054	0.00601647	NA	0.184078	FALSE	TRUE	TRUE	ebi-a-GCST006464	2	6518318	0.0201109	121885	0.764814	Endometrial cancer || id:ebi-a-GCST006464	Endometrial cancer	Endometrial cancer || ||	TRUE	igd	0.0166095	1.03676e-06	genus.Intestinimonas.id.2062	TRUE	reported	ICCk5y	textfile	2	FALSE
45	rs62109976	A	G	A	G	0.0806313	0.00604007	NA	0.184078	FALSE	FALSE	FALSE	ebi-a-GCST006464	2	6518329	0.020111	121885	0.76392	Endometrial cancer || id:ebi-a-GCST006464	Endometrial cancer	Endometrial cancer || ||	TRUE	igd	0.0166095	1.09148e-06	genus.Intestinimonas.id.2062	TRUE	reported	ICCk5y	textfile	2	TRUE
46	rs62240188	G	A	G	A	0.130074	-0.043681	NA	0.0746218	FALSE	FALSE	FALSE	ebi-a-GCST006464	3	10611142	0.0337651	121885	0.195778	Endometrial cancer || id:ebi-a-GCST006464	Endometrial cancer	Endometrial cancer || ||	TRUE	igd	0.0267179	2.20308e-06	genus.Intestinimonas.id.2062	TRUE	reported	ICCk5y	textfile	2	TRUE
47	rs62427239	C	A	C	A	0.162658	0.123936	NA	0.0508575	FALSE	FALSE	FALSE	ebi-a-GCST006464	6	155737906	0.0396566	121885	0.00177668	Endometrial cancer || id:ebi-a-GCST006464	Endometrial cancer	Endometrial cancer || ||	TRUE	igd	0.0367647	9.40505e-06	genus.Intestinimonas.id.2062	TRUE	reported	ICCk5y	textfile	2	TRUE
48	rs66542626	A	G	A	G	0.0598534	0.00783866	NA	0.45052	FALSE	FALSE	FALSE	ebi-a-GCST006464	7	22006430	0.0157253	121885	0.618149	Endometrial cancer || id:ebi-a-GCST006464	Endometrial cancer	Endometrial cancer || ||	TRUE	igd	0.0132415	5.5239e-06	genus.Intestinimonas.id.2062	TRUE	reported	ICCk5y	textfile	2	TRUE
49	rs6716504	C	T	C	T	0.079965	0.00654322	NA	0.184104	FALSE	FALSE	FALSE	ebi-a-GCST006464	2	6524377	0.0201011	121885	0.74479	Endometrial cancer || id:ebi-a-GCST006464	Endometrial cancer	Endometrial cancer || ||	TRUE	igd	0.016622	1.39997e-06	genus.Intestinimonas.id.2062	TRUE	reported	ICCk5y	textfile	2	TRUE
50	rs6784625	T	C	T	C	-0.0594486	0.0164843	NA	0.446836	FALSE	FALSE	FALSE	ebi-a-GCST006464	3	17186500	0.0164937	121885	0.317587	Endometrial cancer || id:ebi-a-GCST006464	Endometrial cancer	Endometrial cancer || ||	TRUE	igd	0.0132919	8.937e-06	genus.Intestinimonas.id.2062	TRUE	reported	ICCk5y	textfile	2	TRUE
51	rs67857937	A	C	A	C	0.0809741	0.00539436	NA	0.184071	FALSE	FALSE	FALSE	ebi-a-GCST006464	2	6513717	0.0201211	121885	0.788626	Endometrial cancer || id:ebi-a-GCST006464	Endometrial cancer	Endometrial cancer || ||	TRUE	igd	0.0166094	1.09319e-06	genus.Intestinimonas.id.2062	TRUE	reported	ICCk5y	textfile	2	TRUE
52	rs6934519	C	T	C	T	0.0692373	0.0080384	NA	0.253165	FALSE	FALSE	FALSE	ebi-a-GCST006464	6	67200802	0.0180574	121885	0.656206	Endometrial cancer || id:ebi-a-GCST006464	Endometrial cancer	Endometrial cancer || ||	TRUE	igd	0.0151154	8.56956e-06	genus.Intestinimonas.id.2062	TRUE	reported	ICCk5y	textfile	2	TRUE
53	rs716604	A	G	A	G	0.0818068	0.00493338	NA	0.184418	FALSE	FALSE	FALSE	ebi-a-GCST006464	2	6514088	0.0201133	121885	0.80624	Endometrial cancer || id:ebi-a-GCST006464	Endometrial cancer	Endometrial cancer || ||	TRUE	igd	0.0165992	8.5663e-07	genus.Intestinimonas.id.2062	TRUE	reported	ICCk5y	textfile	2	TRUE
54	rs716605	G	A	G	A	0.0816399	0.00537301	NA	0.184075	FALSE	FALSE	FALSE	ebi-a-GCST006464	2	6513882	0.0201203	121885	0.789434	Endometrial cancer || id:ebi-a-GCST006464	Endometrial cancer	Endometrial cancer || ||	TRUE	igd	0.0166095	8.74688e-07	genus.Intestinimonas.id.2062	TRUE	reported	ICCk5y	textfile	2	TRUE
55	rs7170984	T	C	T	C	-0.0658116	-8.46445e-05	NA	0.300103	FALSE	FALSE	FALSE	ebi-a-GCST006464	15	93819735	0.0183144	121885	0.996312	Endometrial cancer || id:ebi-a-GCST006464	Endometrial cancer	Endometrial cancer || ||	TRUE	igd	0.0140767	2.98356e-06	genus.Intestinimonas.id.2062	TRUE	reported	ICCk5y	textfile	2	TRUE
56	rs72774198	A	G	A	G	0.0806283	0.00741206	NA	0.183498	FALSE	FALSE	FALSE	ebi-a-GCST006464	2	6521069	0.0201485	121885	0.712968	Endometrial cancer || id:ebi-a-GCST006464	Endometrial cancer	Endometrial cancer || ||	TRUE	igd	0.0166155	1.13584e-06	genus.Intestinimonas.id.2062	TRUE	reported	ICCk5y	textfile	2	TRUE
57	rs72895940	G	A	G	A	-0.140116	-0.102097	NA	0.051096	FALSE	FALSE	FALSE	ebi-a-GCST006464	4	114608381	0.0375615	121885	0.00656508	Endometrial cancer || id:ebi-a-GCST006464	Endometrial cancer	Endometrial cancer || ||	TRUE	igd	0.0315377	9.32585e-06	genus.Intestinimonas.id.2062	TRUE	reported	ICCk5y	textfile	2	TRUE
58	rs72982915	C	T	C	T	0.183158	0.0281092	NA	0.054039	FALSE	FALSE	FALSE	ebi-a-GCST006464	2	140898088	0.0348903	121885	0.420448	Endometrial cancer || id:ebi-a-GCST006464	Endometrial cancer	Endometrial cancer || ||	TRUE	igd	0.0402743	4.91157e-06	genus.Intestinimonas.id.2062	TRUE	reported	ICCk5y	textfile	2	TRUE
59	rs7568334	A	T	A	T	0.0792399	0.00619214	NA	0.183866	FALSE	TRUE	TRUE	ebi-a-GCST006464	2	6525158	0.0201182	121885	0.758242	Endometrial cancer || id:ebi-a-GCST006464	Endometrial cancer	Endometrial cancer || ||	TRUE	igd	0.0166239	1.75662e-06	genus.Intestinimonas.id.2062	TRUE	reported	ICCk5y	textfile	2	FALSE
60	rs7568340	G	T	G	T	0.0791385	0.00616351	NA	0.183867	FALSE	FALSE	FALSE	ebi-a-GCST006464	2	6525180	0.0201183	121885	0.759327	Endometrial cancer || id:ebi-a-GCST006464	Endometrial cancer	Endometrial cancer || ||	TRUE	igd	0.016624	1.80862e-06	genus.Intestinimonas.id.2062	TRUE	reported	ICCk5y	textfile	2	TRUE
61	rs7581071	C	G	C	G	0.0800535	0.00705685	NA	0.183844	FALSE	TRUE	TRUE	ebi-a-GCST006464	2	6525927	0.0201099	121885	0.725653	Endometrial cancer || id:ebi-a-GCST006464	Endometrial cancer	Endometrial cancer || ||	TRUE	igd	0.0166213	1.39777e-06	genus.Intestinimonas.id.2062	TRUE	reported	ICCk5y	textfile	2	FALSE
62	rs80092034	A	G	A	G	-0.140274	-0.100832	NA	0.05111	FALSE	FALSE	FALSE	ebi-a-GCST006464	4	114608786	0.0375915	121885	0.0073119	Endometrial cancer || id:ebi-a-GCST006464	Endometrial cancer	Endometrial cancer || ||	TRUE	igd	0.0315078	9.06558e-06	genus.Intestinimonas.id.2062	TRUE	reported	ICCk5y	textfile	2	TRUE
63	rs9823439	T	C	T	C	-0.0581947	0.0172088	NA	0.455231	FALSE	FALSE	FALSE	ebi-a-GCST006464	3	17187502	0.0162647	121885	0.290033	Endometrial cancer || id:ebi-a-GCST006464	Endometrial cancer	Endometrial cancer || ||	TRUE	igd	0.0131455	9.85876e-06	genus.Intestinimonas.id.2062	TRUE	reported	ICCk5y	textfile	2	TRUE
64	rs994794	G	C	G	C	-0.141905	-0.100635	NA	0.0512341	FALSE	TRUE	TRUE	ebi-a-GCST006464	4	114608814	0.0375948	121885	0.00743207	Endometrial cancer || id:ebi-a-GCST006464	Endometrial cancer	Endometrial cancer || ||	TRUE	igd	0.0315074	7.30503e-06	genus.Intestinimonas.id.2062	TRUE	reported	ICCk5y	textfile	2	FALSE
65	rs9989754	A	G	A	G	0.0790161	0.00730434	NA	0.18408	FALSE	FALSE	FALSE	ebi-a-GCST006464	2	6523425	0.0201028	121885	0.716343	Endometrial cancer || id:ebi-a-GCST006464	Endometrial cancer	Endometrial cancer || ||	TRUE	igd	0.0166196	1.88149e-06	genus.Intestinimonas.id.2062	TRUE	reported	ICCk5y	textfile	2	TRUE
66	rs9989886	G	A	G	A	0.0787361	0.00648743	NA	0.184078	FALSE	FALSE	FALSE	ebi-a-GCST006464	2	6523821	0.0201021	121885	0.746904	Endometrial cancer || id:ebi-a-GCST006464	Endometrial cancer	Endometrial cancer || ||	TRUE	igd	0.0166194	1.97708e-06	genus.Intestinimonas.id.2062	TRUE	reported	ICCk5y	textfile	2	TRUE

## Sheet: phylum.Euryarchaeota
	SNP	effect_allele.exposure	other_allele.exposure	effect_allele.outcome	other_allele.outcome	beta.exposure	beta.outcome	eaf.exposure	eaf.outcome	remove	palindromic	ambiguous	id.outcome	chr	pos	se.outcome	samplesize.outcome	pval.outcome	outcome	originalname.outcome	outcome.deprecated	mr_keep.outcome	data_source.outcome	se.exposure	pval.exposure	exposure	mr_keep.exposure	pval_origin.exposure	id.exposure	data_source.exposure	action	mr_keep
1	rs10202904	T	G	T	G	-0.115986	0.0171414	NA	0.416224	FALSE	FALSE	FALSE	ebi-a-GCST006464	2	125440268	0.0155365	121885	0.269898	Endometrial cancer || id:ebi-a-GCST006464	Endometrial cancer	Endometrial cancer || ||	TRUE	igd	0.0230271	6.1888e-07	phylum.Euryarchaeota.id.55	TRUE	reported	M4MPLO	textfile	2	TRUE
2	rs10206171	T	C	T	C	-0.112438	0.0129692	NA	0.36967	FALSE	FALSE	FALSE	ebi-a-GCST006464	2	125447191	0.0161824	121885	0.422877	Endometrial cancer || id:ebi-a-GCST006464	Endometrial cancer	Endometrial cancer || ||	TRUE	igd	0.0247322	6.57629e-06	phylum.Euryarchaeota.id.55	TRUE	reported	M4MPLO	textfile	2	TRUE
3	rs11022995	G	A	G	A	-0.10373	-0.000360783	NA	0.464651	FALSE	FALSE	FALSE	ebi-a-GCST006464	11	13893667	0.0164313	121885	0.982482	Endometrial cancer || id:ebi-a-GCST006464	Endometrial cancer	Endometrial cancer || ||	TRUE	igd	0.0228889	7.73001e-06	phylum.Euryarchaeota.id.55	TRUE	reported	M4MPLO	textfile	2	TRUE
4	rs11147839	A	G	A	G	0.210756	0.0184171	NA	0.0715937	FALSE	FALSE	FALSE	ebi-a-GCST006464	13	41955162	0.029947	121885	0.538562	Endometrial cancer || id:ebi-a-GCST006464	Endometrial cancer	Endometrial cancer || ||	TRUE	igd	0.0436877	1.75228e-06	phylum.Euryarchaeota.id.55	TRUE	reported	M4MPLO	textfile	2	TRUE
5	rs12155661	T	C	T	C	-0.116771	0.00112083	NA	0.22819	FALSE	FALSE	FALSE	ebi-a-GCST006464	8	58016276	0.0185696	121885	0.95187	Endometrial cancer || id:ebi-a-GCST006464	Endometrial cancer	Endometrial cancer || ||	TRUE	igd	0.0264417	9.15746e-06	phylum.Euryarchaeota.id.55	TRUE	reported	M4MPLO	textfile	2	TRUE
6	rs12711690	A	G	A	G	-0.108131	0.017848	NA	0.414457	FALSE	FALSE	FALSE	ebi-a-GCST006464	2	125434310	0.0155223	121885	0.250213	Endometrial cancer || id:ebi-a-GCST006464	Endometrial cancer	Endometrial cancer || ||	TRUE	igd	0.0230363	3.44417e-06	phylum.Euryarchaeota.id.55	TRUE	reported	M4MPLO	textfile	2	TRUE
7	rs1869500	C	A	C	A	-0.113943	0.0177262	NA	0.414767	FALSE	FALSE	FALSE	ebi-a-GCST006464	2	125437070	0.0155311	121885	0.25373	Endometrial cancer || id:ebi-a-GCST006464	Endometrial cancer	Endometrial cancer || ||	TRUE	igd	0.0230304	9.86913e-07	phylum.Euryarchaeota.id.55	TRUE	reported	M4MPLO	textfile	2	TRUE
8	rs34928225	T	C	T	C	0.19977	-0.00039269	NA	0.0759574	FALSE	FALSE	FALSE	ebi-a-GCST006464	6	146840876	0.0300864	121885	0.989586	Endometrial cancer || id:ebi-a-GCST006464	Endometrial cancer	Endometrial cancer || ||	TRUE	igd	0.0425421	4.33093e-06	phylum.Euryarchaeota.id.55	TRUE	reported	M4MPLO	textfile	2	TRUE
9	rs3923545	C	G	C	G	0.20854	0.0193524	NA	0.0712869	FALSE	TRUE	TRUE	ebi-a-GCST006464	13	41961665	0.0300401	121885	0.519434	Endometrial cancer || id:ebi-a-GCST006464	Endometrial cancer	Endometrial cancer || ||	TRUE	igd	0.0436841	1.87609e-06	phylum.Euryarchaeota.id.55	TRUE	reported	M4MPLO	textfile	2	FALSE
10	rs41288287	T	C	T	C	0.200641	0.0177689	NA	0.0716319	FALSE	FALSE	FALSE	ebi-a-GCST006464	13	41949961	0.0298503	121885	0.551664	Endometrial cancer || id:ebi-a-GCST006464	Endometrial cancer	Endometrial cancer || ||	TRUE	igd	0.0435846	5.38599e-06	phylum.Euryarchaeota.id.55	TRUE	reported	M4MPLO	textfile	2	TRUE
11	rs45498998	G	A	G	A	-0.131882	0.0272745	NA	0.18875	FALSE	FALSE	FALSE	ebi-a-GCST006464	21	27368994	0.0195126	121885	0.162177	Endometrial cancer || id:ebi-a-GCST006464	Endometrial cancer	Endometrial cancer || ||	TRUE	igd	0.029229	5.32453e-06	phylum.Euryarchaeota.id.55	TRUE	reported	M4MPLO	textfile	2	TRUE
12	rs45567540	C	G	C	G	-0.129538	0.0277965	NA	0.188208	FALSE	TRUE	TRUE	ebi-a-GCST006464	21	27368761	0.0195202	121885	0.154451	Endometrial cancer || id:ebi-a-GCST006464	Endometrial cancer	Endometrial cancer || ||	TRUE	igd	0.0292475	7.72226e-06	phylum.Euryarchaeota.id.55	TRUE	reported	M4MPLO	textfile	2	FALSE
13	rs4848258	T	A	T	A	-0.104877	0.0176234	NA	0.416098	FALSE	TRUE	TRUE	ebi-a-GCST006464	2	125446861	0.0155788	121885	0.257951	Endometrial cancer || id:ebi-a-GCST006464	Endometrial cancer	Endometrial cancer || ||	TRUE	igd	0.0230384	6.62004e-06	phylum.Euryarchaeota.id.55	TRUE	reported	M4MPLO	textfile	2	FALSE
14	rs4848970	T	G	T	G	0.114783	-0.0141817	NA	0.381422	FALSE	FALSE	FALSE	ebi-a-GCST006464	2	125446588	0.0158619	121885	0.371284	Endometrial cancer || id:ebi-a-GCST006464	Endometrial cancer	Endometrial cancer || ||	TRUE	igd	0.0238926	1.50572e-06	phylum.Euryarchaeota.id.55	TRUE	reported	M4MPLO	textfile	2	TRUE
15	rs56001610	A	G	A	G	-0.185902	0.0418773	NA	0.0899181	FALSE	FALSE	FALSE	ebi-a-GCST006464	3	15022743	0.0267325	121885	0.117225	Endometrial cancer || id:ebi-a-GCST006464	Endometrial cancer	Endometrial cancer || ||	TRUE	igd	0.0410925	9.95881e-06	phylum.Euryarchaeota.id.55	TRUE	reported	M4MPLO	textfile	2	TRUE
16	rs56131665	G	A	G	A	0.176759	0.009205	NA	0.0966519	FALSE	FALSE	FALSE	ebi-a-GCST006464	5	178160975	0.0263612	121885	0.726949	Endometrial cancer || id:ebi-a-GCST006464	Endometrial cancer	Endometrial cancer || ||	TRUE	igd	0.0385787	5.30389e-06	phylum.Euryarchaeota.id.55	TRUE	reported	M4MPLO	textfile	2	TRUE
17	rs56209241	A	G	A	G	-0.193769	0.0413069	NA	0.0892183	FALSE	FALSE	FALSE	ebi-a-GCST006464	3	15006272	0.026872	121885	0.124251	Endometrial cancer || id:ebi-a-GCST006464	Endometrial cancer	Endometrial cancer || ||	TRUE	igd	0.0415348	4.86427e-06	phylum.Euryarchaeota.id.55	TRUE	reported	M4MPLO	textfile	2	TRUE
18	rs58106718	T	A	T	A	-0.182018	0.0420664	NA	0.0904034	FALSE	TRUE	TRUE	ebi-a-GCST006464	3	15058403	0.026668	121885	0.114701	Endometrial cancer || id:ebi-a-GCST006464	Endometrial cancer	Endometrial cancer || ||	TRUE	igd	0.0406022	9.41323e-06	phylum.Euryarchaeota.id.55	TRUE	reported	M4MPLO	textfile	2	FALSE
19	rs6064552	T	C	T	C	-0.123612	0.003487	NA	0.223962	FALSE	FALSE	FALSE	ebi-a-GCST006464	20	56042866	0.0186487	121885	0.851673	Endometrial cancer || id:ebi-a-GCST006464	Endometrial cancer	Endometrial cancer || ||	TRUE	igd	0.0275749	9.3378e-06	phylum.Euryarchaeota.id.55	TRUE	reported	M4MPLO	textfile	2	TRUE
20	rs62240373	A	G	A	G	-0.190334	0.0425006	NA	0.0898526	FALSE	FALSE	FALSE	ebi-a-GCST006464	3	15024811	0.0267415	121885	0.11199	Endometrial cancer || id:ebi-a-GCST006464	Endometrial cancer	Endometrial cancer || ||	TRUE	igd	0.0411358	5.9297e-06	phylum.Euryarchaeota.id.55	TRUE	reported	M4MPLO	textfile	2	TRUE
21	rs62240380	T	C	T	C	-0.183973	0.0421697	NA	0.0904832	FALSE	FALSE	FALSE	ebi-a-GCST006464	3	15038202	0.0266799	121885	0.113974	Endometrial cancer || id:ebi-a-GCST006464	Endometrial cancer	Endometrial cancer || ||	TRUE	igd	0.0405721	7.62743e-06	phylum.Euryarchaeota.id.55	TRUE	reported	M4MPLO	textfile	2	TRUE
22	rs62240384	T	C	T	C	-0.18672	0.041973	NA	0.0903509	FALSE	FALSE	FALSE	ebi-a-GCST006464	3	15049889	0.026673	121885	0.115577	Endometrial cancer || id:ebi-a-GCST006464	Endometrial cancer	Endometrial cancer || ||	TRUE	igd	0.0406064	5.71961e-06	phylum.Euryarchaeota.id.55	TRUE	reported	M4MPLO	textfile	2	TRUE
23	rs62240385	G	T	G	T	-0.19163	0.0404542	NA	0.0894361	FALSE	FALSE	FALSE	ebi-a-GCST006464	3	15051223	0.0268302	121885	0.131609	Endometrial cancer || id:ebi-a-GCST006464	Endometrial cancer	Endometrial cancer || ||	TRUE	igd	0.0411582	4.85368e-06	phylum.Euryarchaeota.id.55	TRUE	reported	M4MPLO	textfile	2	TRUE
24	rs62240388	G	A	G	A	-0.186817	0.0393213	NA	0.089485	FALSE	FALSE	FALSE	ebi-a-GCST006464	3	15059784	0.0268269	121885	0.142719	Endometrial cancer || id:ebi-a-GCST006464	Endometrial cancer	Endometrial cancer || ||	TRUE	igd	0.0411098	7.62492e-06	phylum.Euryarchaeota.id.55	TRUE	reported	M4MPLO	textfile	2	TRUE
25	rs62241832	A	G	A	G	-0.188029	0.0429624	NA	0.0899495	FALSE	FALSE	FALSE	ebi-a-GCST006464	3	15006309	0.0267492	121885	0.108248	Endometrial cancer || id:ebi-a-GCST006464	Endometrial cancer	Endometrial cancer || ||	TRUE	igd	0.0412352	8.24279e-06	phylum.Euryarchaeota.id.55	TRUE	reported	M4MPLO	textfile	2	TRUE
26	rs62241834	T	G	T	G	-0.192348	0.0428379	NA	0.089962	FALSE	FALSE	FALSE	ebi-a-GCST006464	3	15012512	0.026746	121885	0.109231	Endometrial cancer || id:ebi-a-GCST006464	Endometrial cancer	Endometrial cancer || ||	TRUE	igd	0.041203	5.06897e-06	phylum.Euryarchaeota.id.55	TRUE	reported	M4MPLO	textfile	2	TRUE
27	rs62241835	G	T	G	T	-0.193943	0.042442	NA	0.0899641	FALSE	FALSE	FALSE	ebi-a-GCST006464	3	15013348	0.0267503	121885	0.112604	Endometrial cancer || id:ebi-a-GCST006464	Endometrial cancer	Endometrial cancer || ||	TRUE	igd	0.0410677	3.78403e-06	phylum.Euryarchaeota.id.55	TRUE	reported	M4MPLO	textfile	2	TRUE
28	rs62241836	T	C	T	C	-0.19381	0.0427601	NA	0.0899779	FALSE	FALSE	FALSE	ebi-a-GCST006464	3	15019689	0.0267387	121885	0.109781	Endometrial cancer || id:ebi-a-GCST006464	Endometrial cancer	Endometrial cancer || ||	TRUE	igd	0.0411463	3.76598e-06	phylum.Euryarchaeota.id.55	TRUE	reported	M4MPLO	textfile	2	TRUE
29	rs62241844	C	G	C	G	-0.185998	0.0419749	NA	0.0898906	FALSE	TRUE	TRUE	ebi-a-GCST006464	3	15023392	0.0267367	121885	0.11643	Endometrial cancer || id:ebi-a-GCST006464	Endometrial cancer	Endometrial cancer || ||	TRUE	igd	0.041091	9.95881e-06	phylum.Euryarchaeota.id.55	TRUE	reported	M4MPLO	textfile	2	FALSE
30	rs62241845	A	T	A	T	-0.185998	0.0418598	NA	0.0899219	FALSE	TRUE	TRUE	ebi-a-GCST006464	3	15023497	0.0267319	121885	0.117369	Endometrial cancer || id:ebi-a-GCST006464	Endometrial cancer	Endometrial cancer || ||	TRUE	igd	0.041091	9.95881e-06	phylum.Euryarchaeota.id.55	TRUE	reported	M4MPLO	textfile	2	FALSE
31	rs6508769	T	C	T	C	0.150529	-0.00401694	NA	0.152597	FALSE	FALSE	FALSE	ebi-a-GCST006464	19	28827760	0.0221142	121885	0.855861	Endometrial cancer || id:ebi-a-GCST006464	Endometrial cancer	Endometrial cancer || ||	TRUE	igd	0.0337091	8.12354e-06	phylum.Euryarchaeota.id.55	TRUE	reported	M4MPLO	textfile	2	TRUE
32	rs6541968	C	T	C	T	-0.105813	0.0169744	NA	0.415335	FALSE	FALSE	FALSE	ebi-a-GCST006464	2	125432533	0.0154993	121885	0.273442	Endometrial cancer || id:ebi-a-GCST006464	Endometrial cancer	Endometrial cancer || ||	TRUE	igd	0.0230249	5.40514e-06	phylum.Euryarchaeota.id.55	TRUE	reported	M4MPLO	textfile	2	TRUE
33	rs6776814	T	C	T	C	-0.184815	0.0430712	NA	0.0906774	FALSE	FALSE	FALSE	ebi-a-GCST006464	3	15053083	0.0266171	121885	0.105625	Endometrial cancer || id:ebi-a-GCST006464	Endometrial cancer	Endometrial cancer || ||	TRUE	igd	0.0403828	7.12742e-06	phylum.Euryarchaeota.id.55	TRUE	reported	M4MPLO	textfile	2	TRUE
34	rs6784384	A	G	A	G	-0.187146	0.0419965	NA	0.0903934	FALSE	FALSE	FALSE	ebi-a-GCST006464	3	15049536	0.0266733	121885	0.115377	Endometrial cancer || id:ebi-a-GCST006464	Endometrial cancer	Endometrial cancer || ||	TRUE	igd	0.0406089	5.46718e-06	phylum.Euryarchaeota.id.55	TRUE	reported	M4MPLO	textfile	2	TRUE
35	rs7015093	G	A	G	A	-0.118111	0.00108406	NA	0.22816	FALSE	FALSE	FALSE	ebi-a-GCST006464	8	58018853	0.0185672	121885	0.953441	Endometrial cancer || id:ebi-a-GCST006464	Endometrial cancer	Endometrial cancer || ||	TRUE	igd	0.0264389	7.1987e-06	phylum.Euryarchaeota.id.55	TRUE	reported	M4MPLO	textfile	2	TRUE
36	rs73031978	C	G	C	G	-0.197523	0.0412988	NA	0.0892244	FALSE	TRUE	TRUE	ebi-a-GCST006464	3	15019595	0.0268671	121885	0.124257	Endometrial cancer || id:ebi-a-GCST006464	Endometrial cancer	Endometrial cancer || ||	TRUE	igd	0.0414497	2.74069e-06	phylum.Euryarchaeota.id.55	TRUE	reported	M4MPLO	textfile	2	FALSE
37	rs73457410	A	G	A	G	0.208001	0.0279684	NA	0.0738045	FALSE	FALSE	FALSE	ebi-a-GCST006464	13	41956181	0.0297186	121885	0.34665	Endometrial cancer || id:ebi-a-GCST006464	Endometrial cancer	Endometrial cancer || ||	TRUE	igd	0.0428474	2.3711e-06	phylum.Euryarchaeota.id.55	TRUE	reported	M4MPLO	textfile	2	TRUE
38	rs73457427	A	G	A	G	0.212931	0.0200509	NA	0.0716599	FALSE	FALSE	FALSE	ebi-a-GCST006464	13	41963968	0.0300117	121885	0.504069	Endometrial cancer || id:ebi-a-GCST006464	Endometrial cancer	Endometrial cancer || ||	TRUE	igd	0.043791	1.26014e-06	phylum.Euryarchaeota.id.55	TRUE	reported	M4MPLO	textfile	2	TRUE
39	rs73475126	G	T	G	T	0.19936	0.0159502	NA	0.0718764	FALSE	FALSE	FALSE	ebi-a-GCST006464	13	41935969	0.0298206	121885	0.592738	Endometrial cancer || id:ebi-a-GCST006464	Endometrial cancer	Endometrial cancer || ||	TRUE	igd	0.0441508	6.88933e-06	phylum.Euryarchaeota.id.55	TRUE	reported	M4MPLO	textfile	2	TRUE
40	rs74599069	A	C	A	C	0.218452	-0.0488362	NA	0.0670677	FALSE	FALSE	FALSE	ebi-a-GCST006464	4	104422283	0.0314741	121885	0.120751	Endometrial cancer || id:ebi-a-GCST006464	Endometrial cancer	Endometrial cancer || ||	TRUE	igd	0.0485737	8.71811e-06	phylum.Euryarchaeota.id.55	TRUE	reported	M4MPLO	textfile	2	TRUE
41	rs7601415	A	T	A	T	-0.114447	0.0179574	NA	0.414657	FALSE	TRUE	TRUE	ebi-a-GCST006464	2	125437944	0.0155309	121885	0.247584	Endometrial cancer || id:ebi-a-GCST006464	Endometrial cancer	Endometrial cancer || ||	TRUE	igd	0.023031	8.97086e-07	phylum.Euryarchaeota.id.55	TRUE	reported	M4MPLO	textfile	2	FALSE
42	rs76029318	T	C	T	C	0.214866	0.0209426	NA	0.0709357	FALSE	FALSE	FALSE	ebi-a-GCST006464	13	41963791	0.0300868	121885	0.486383	Endometrial cancer || id:ebi-a-GCST006464	Endometrial cancer	Endometrial cancer || ||	TRUE	igd	0.0438442	1.04622e-06	phylum.Euryarchaeota.id.55	TRUE	reported	M4MPLO	textfile	2	TRUE
43	rs7635189	G	A	G	A	0.119983	0.00831468	NA	0.32102	FALSE	FALSE	FALSE	ebi-a-GCST006464	3	15591607	0.0173835	121885	0.632431	Endometrial cancer || id:ebi-a-GCST006464	Endometrial cancer	Endometrial cancer || ||	TRUE	igd	0.0259356	4.635e-06	phylum.Euryarchaeota.id.55	TRUE	reported	M4MPLO	textfile	2	TRUE
44	rs7635580	A	G	A	G	-0.18483	0.0421736	NA	0.0899176	FALSE	FALSE	FALSE	ebi-a-GCST006464	3	15056858	0.0267235	121885	0.114533	Endometrial cancer || id:ebi-a-GCST006464	Endometrial cancer	Endometrial cancer || ||	TRUE	igd	0.0408627	8.99557e-06	phylum.Euryarchaeota.id.55	TRUE	reported	M4MPLO	textfile	2	TRUE
45	rs77658038	A	C	A	C	-0.160157	0.00332762	NA	0.124931	FALSE	FALSE	FALSE	ebi-a-GCST006464	6	16284785	0.0242264	121885	0.89075	Endometrial cancer || id:ebi-a-GCST006464	Endometrial cancer	Endometrial cancer || ||	TRUE	igd	0.0340856	4.7542e-06	phylum.Euryarchaeota.id.55	TRUE	reported	M4MPLO	textfile	2	TRUE
46	rs894996	C	A	C	A	0.203577	-0.0366922	NA	0.0772306	FALSE	FALSE	FALSE	ebi-a-GCST006464	4	104418307	0.0292965	121885	0.210409	Endometrial cancer || id:ebi-a-GCST006464	Endometrial cancer	Endometrial cancer || ||	TRUE	igd	0.0440033	5.11931e-06	phylum.Euryarchaeota.id.55	TRUE	reported	M4MPLO	textfile	2	TRUE
47	rs9477075	A	G	A	G	-0.154645	0.00461885	NA	0.131358	FALSE	FALSE	FALSE	ebi-a-GCST006464	6	16270128	0.0232227	121885	0.842346	Endometrial cancer || id:ebi-a-GCST006464	Endometrial cancer	Endometrial cancer || ||	TRUE	igd	0.0332821	7.59317e-06	phylum.Euryarchaeota.id.55	TRUE	reported	M4MPLO	textfile	2	TRUE
48	rs9532770	C	T	C	T	0.126343	-0.0360403	NA	0.254008	FALSE	FALSE	FALSE	ebi-a-GCST006464	13	41849721	0.0185932	121885	0.0525787	Endometrial cancer || id:ebi-a-GCST006464	Endometrial cancer	Endometrial cancer || ||	TRUE	igd	0.0271155	3.74179e-06	phylum.Euryarchaeota.id.55	TRUE	reported	M4MPLO	textfile	2	TRUE
49	rs9594528	G	A	G	A	0.195271	0.0173224	NA	0.0717044	FALSE	FALSE	FALSE	ebi-a-GCST006464	13	41926502	0.0298332	121885	0.561482	Endometrial cancer || id:ebi-a-GCST006464	Endometrial cancer	Endometrial cancer || ||	TRUE	igd	0.043676	9.36689e-06	phylum.Euryarchaeota.id.55	TRUE	reported	M4MPLO	textfile	2	TRUE
50	rs9594529	G	A	G	A	0.197181	0.0172303	NA	0.0717371	FALSE	FALSE	FALSE	ebi-a-GCST006464	13	41931863	0.0298317	121885	0.563544	Endometrial cancer || id:ebi-a-GCST006464	Endometrial cancer	Endometrial cancer || ||	TRUE	igd	0.0442072	8.36311e-06	phylum.Euryarchaeota.id.55	TRUE	reported	M4MPLO	textfile	2	TRUE
51	rs9594530	C	T	C	T	0.210776	0.0206548	NA	0.0709483	FALSE	FALSE	FALSE	ebi-a-GCST006464	13	41962188	0.0300782	121885	0.492268	Endometrial cancer || id:ebi-a-GCST006464	Endometrial cancer	Endometrial cancer || ||	TRUE	igd	0.0437671	1.60169e-06	phylum.Euryarchaeota.id.55	TRUE	reported	M4MPLO	textfile	2	TRUE
52	rs9942109	A	G	A	G	-0.189536	0.0428628	NA	0.0899775	FALSE	FALSE	FALSE	ebi-a-GCST006464	3	15015341	0.0267434	121885	0.108991	Endometrial cancer || id:ebi-a-GCST006464	Endometrial cancer	Endometrial cancer || ||	TRUE	igd	0.0411283	6.05536e-06	phylum.Euryarchaeota.id.55	TRUE	reported	M4MPLO	textfile	2	TRUE
