# Supplementary material for: Causal Relationship between Gut Microbiota and Endometrial Cancer: A Two-Sample Mendelian Randomization Study
Source: Int J Med Sci. 2025 Jun 23;22(12):3142–53. doi: 10.7150/ijms.112922 (PMC12244081; doi:10.7150/ijms.112922)
Supplement: Supplementary file 3 — Supplementary table 2. [file ijmsv22p3142s3.xlsx]

## Sheet: class.Gammaproteobacteria
	SNP	effect_allele.exposure	other_allele.exposure	effect_allele.outcome	other_allele.outcome	beta.exposure	beta.outcome	eaf.exposure	eaf.outcome	remove	palindromic	ambiguous	id.outcome	chr	pos	se.outcome	samplesize.outcome	pval.outcome	outcome	originalname.outcome	outcome.deprecated	mr_keep.outcome	data_source.outcome	se.exposure	pval.exposure	exposure	mr_keep.exposure	pval_origin.exposure	id.exposure	data_source.exposure	action	mr_keep
1	rs10095416	A	T	A	T	-0.054208	-0.0200552	NA	0.279991	FALSE	TRUE	TRUE	ebi-a-GCST006465	8	115152596	0.0200333	54884	0.316781	Endometrial cancer (endometrioid histology) || id:ebi-a-GCST006465	Endometrial cancer (endometrioid histology)	Endometrial cancer (endometrioid histology) || ||	TRUE	igd	0.0121688	7.92141e-06	class.Gammaproteobacteria.id.3303	TRUE	reported	8qjmxF	textfile	2	FALSE
2	rs10110536	T	C	T	C	-0.0542644	-0.0154606	NA	0.285737	FALSE	FALSE	FALSE	ebi-a-GCST006465	8	115165210	0.019885	54884	0.436861	Endometrial cancer (endometrioid histology) || id:ebi-a-GCST006465	Endometrial cancer (endometrioid histology)	Endometrial cancer (endometrioid histology) || ||	TRUE	igd	0.0120851	6.77915e-06	class.Gammaproteobacteria.id.3303	TRUE	reported	8qjmxF	textfile	2	TRUE
3	rs10111899	T	C	T	C	-0.0548298	-0.0154049	NA	0.285196	FALSE	FALSE	FALSE	ebi-a-GCST006465	8	115160378	0.0198858	54884	0.438534	Endometrial cancer (endometrioid histology) || id:ebi-a-GCST006465	Endometrial cancer (endometrioid histology)	Endometrial cancer (endometrioid histology) || ||	TRUE	igd	0.0120869	5.45955e-06	class.Gammaproteobacteria.id.3303	TRUE	reported	8qjmxF	textfile	2	TRUE
4	rs10171261	A	G	A	G	0.0647554	0.0132462	NA	0.148177	FALSE	FALSE	FALSE	ebi-a-GCST006465	2	167948116	0.0252184	54884	0.599402	Endometrial cancer (endometrioid histology) || id:ebi-a-GCST006465	Endometrial cancer (endometrioid histology)	Endometrial cancer (endometrioid histology) || ||	TRUE	igd	0.0147374	6.86342e-06	class.Gammaproteobacteria.id.3303	TRUE	reported	8qjmxF	textfile	2	TRUE
5	rs10467189	C	T	C	T	-0.0618966	-0.0186974	NA	0.217124	FALSE	FALSE	FALSE	ebi-a-GCST006465	12	43581947	0.0220456	54884	0.39637	Endometrial cancer (endometrioid histology) || id:ebi-a-GCST006465	Endometrial cancer (endometrioid histology)	Endometrial cancer (endometrioid histology) || ||	TRUE	igd	0.0135272	3.46454e-06	class.Gammaproteobacteria.id.3303	TRUE	reported	8qjmxF	textfile	2	TRUE
6	rs10497315	G	A	G	A	0.0666953	0.00983698	NA	0.155296	FALSE	FALSE	FALSE	ebi-a-GCST006465	2	167977506	0.0247385	54884	0.690897	Endometrial cancer (endometrioid histology) || id:ebi-a-GCST006465	Endometrial cancer (endometrioid histology)	Endometrial cancer (endometrioid histology) || ||	TRUE	igd	0.0144252	2.07892e-06	class.Gammaproteobacteria.id.3303	TRUE	reported	8qjmxF	textfile	2	TRUE
7	rs11181912	G	A	G	A	-0.0579153	-0.00250801	NA	0.326396	FALSE	FALSE	FALSE	ebi-a-GCST006465	12	43572952	0.0193091	54884	0.896655	Endometrial cancer (endometrioid histology) || id:ebi-a-GCST006465	Endometrial cancer (endometrioid histology)	Endometrial cancer (endometrioid histology) || ||	TRUE	igd	0.0118796	9.94762e-07	class.Gammaproteobacteria.id.3303	TRUE	reported	8qjmxF	textfile	2	TRUE
8	rs11775846	A	G	A	G	0.0528202	-0.0151904	NA	0.38098	FALSE	FALSE	FALSE	ebi-a-GCST006465	8	115120642	0.0183841	54884	0.408645	Endometrial cancer (endometrioid histology) || id:ebi-a-GCST006465	Endometrial cancer (endometrioid histology)	Endometrial cancer (endometrioid histology) || ||	TRUE	igd	0.0116321	6.07191e-06	class.Gammaproteobacteria.id.3303	TRUE	reported	8qjmxF	textfile	2	TRUE
9	rs11899748	T	C	T	C	0.0739739	0.00206077	NA	0.152779	FALSE	FALSE	FALSE	ebi-a-GCST006465	2	167984952	0.0249512	54884	0.934176	Endometrial cancer (endometrioid histology) || id:ebi-a-GCST006465	Endometrial cancer (endometrioid histology)	Endometrial cancer (endometrioid histology) || ||	TRUE	igd	0.0146407	2.17851e-07	class.Gammaproteobacteria.id.3303	TRUE	reported	8qjmxF	textfile	2	TRUE
10	rs12089016	A	C	A	C	-0.0787515	-0.00870533	NA	0.121275	FALSE	FALSE	FALSE	ebi-a-GCST006465	1	186501914	0.0272033	54884	0.748961	Endometrial cancer (endometrioid histology) || id:ebi-a-GCST006465	Endometrial cancer (endometrioid histology)	Endometrial cancer (endometrioid histology) || ||	TRUE	igd	0.0172413	9.52963e-06	class.Gammaproteobacteria.id.3303	TRUE	reported	8qjmxF	textfile	2	TRUE
11	rs12105903	T	C	T	C	0.0697609	0.00864981	NA	0.155341	FALSE	FALSE	FALSE	ebi-a-GCST006465	2	167962595	0.0247228	54884	0.726435	Endometrial cancer (endometrioid histology) || id:ebi-a-GCST006465	Endometrial cancer (endometrioid histology)	Endometrial cancer (endometrioid histology) || ||	TRUE	igd	0.0144709	8.40459e-07	class.Gammaproteobacteria.id.3303	TRUE	reported	8qjmxF	textfile	2	TRUE
12	rs12404135	A	G	A	G	-0.0788843	-0.00869053	NA	0.12134	FALSE	FALSE	FALSE	ebi-a-GCST006465	1	186502694	0.0272071	54884	0.749407	Endometrial cancer (endometrioid histology) || id:ebi-a-GCST006465	Endometrial cancer (endometrioid histology)	Endometrial cancer (endometrioid histology) || ||	TRUE	igd	0.0172415	8.89485e-06	class.Gammaproteobacteria.id.3303	TRUE	reported	8qjmxF	textfile	2	TRUE
13	rs12545601	C	A	C	A	0.0539244	-0.0151358	NA	0.38104	FALSE	FALSE	FALSE	ebi-a-GCST006465	8	115123007	0.0183941	54884	0.410585	Endometrial cancer (endometrioid histology) || id:ebi-a-GCST006465	Endometrial cancer (endometrioid histology)	Endometrial cancer (endometrioid histology) || ||	TRUE	igd	0.0116243	3.65667e-06	class.Gammaproteobacteria.id.3303	TRUE	reported	8qjmxF	textfile	2	TRUE
14	rs12550281	G	A	G	A	0.0524629	-0.0139381	NA	0.380867	FALSE	FALSE	FALSE	ebi-a-GCST006465	8	115135348	0.0184314	54884	0.449518	Endometrial cancer (endometrioid histology) || id:ebi-a-GCST006465	Endometrial cancer (endometrioid histology)	Endometrial cancer (endometrioid histology) || ||	TRUE	igd	0.0116621	7.18262e-06	class.Gammaproteobacteria.id.3303	TRUE	reported	8qjmxF	textfile	2	TRUE
15	rs12619579	A	G	A	G	0.0667303	0.011875	NA	0.154466	FALSE	FALSE	FALSE	ebi-a-GCST006465	2	167977928	0.0248361	54884	0.632555	Endometrial cancer (endometrioid histology) || id:ebi-a-GCST006465	Endometrial cancer (endometrioid histology)	Endometrial cancer (endometrioid histology) || ||	TRUE	igd	0.0144653	2.18296e-06	class.Gammaproteobacteria.id.3303	TRUE	reported	8qjmxF	textfile	2	TRUE
16	rs12675001	T	G	T	G	0.0532922	-0.015657	NA	0.381173	FALSE	FALSE	FALSE	ebi-a-GCST006465	8	115119439	0.0183493	54884	0.393507	Endometrial cancer (endometrioid histology) || id:ebi-a-GCST006465	Endometrial cancer (endometrioid histology)	Endometrial cancer (endometrioid histology) || ||	TRUE	igd	0.0116263	5.09926e-06	class.Gammaproteobacteria.id.3303	TRUE	reported	8qjmxF	textfile	2	TRUE
17	rs12679016	T	A	T	A	0.053034	-0.0155559	NA	0.381205	FALSE	TRUE	TRUE	ebi-a-GCST006465	8	115119318	0.0183501	54884	0.39659	Endometrial cancer (endometrioid histology) || id:ebi-a-GCST006465	Endometrial cancer (endometrioid histology)	Endometrial cancer (endometrioid histology) || ||	TRUE	igd	0.0116261	5.68698e-06	class.Gammaproteobacteria.id.3303	TRUE	reported	8qjmxF	textfile	2	FALSE
18	rs12692857	A	G	A	G	0.0651229	0.0132666	NA	0.14829	FALSE	FALSE	FALSE	ebi-a-GCST006465	2	167947111	0.0252167	54884	0.598817	Endometrial cancer (endometrioid histology) || id:ebi-a-GCST006465	Endometrial cancer (endometrioid histology)	Endometrial cancer (endometrioid histology) || ||	TRUE	igd	0.0147387	6.38906e-06	class.Gammaproteobacteria.id.3303	TRUE	reported	8qjmxF	textfile	2	TRUE
19	rs12827899	C	G	C	G	-0.0606593	-0.0182706	NA	0.217123	FALSE	TRUE	TRUE	ebi-a-GCST006465	12	43579716	0.0219409	54884	0.405003	Endometrial cancer (endometrioid histology) || id:ebi-a-GCST006465	Endometrial cancer (endometrioid histology)	Endometrial cancer (endometrioid histology) || ||	TRUE	igd	0.0135364	5.43988e-06	class.Gammaproteobacteria.id.3303	TRUE	reported	8qjmxF	textfile	2	FALSE
20	rs13257428	A	G	A	G	0.0523941	-0.0133828	NA	0.380053	FALSE	FALSE	FALSE	ebi-a-GCST006465	8	115172410	0.0184527	54884	0.468297	Endometrial cancer (endometrioid histology) || id:ebi-a-GCST006465	Endometrial cancer (endometrioid histology)	Endometrial cancer (endometrioid histology) || ||	TRUE	igd	0.0116687	7.90576e-06	class.Gammaproteobacteria.id.3303	TRUE	reported	8qjmxF	textfile	2	TRUE
21	rs13266408	C	T	C	T	0.052985	-0.0163306	NA	0.381066	FALSE	FALSE	FALSE	ebi-a-GCST006465	8	115095516	0.018353	54884	0.373572	Endometrial cancer (endometrioid histology) || id:ebi-a-GCST006465	Endometrial cancer (endometrioid histology)	Endometrial cancer (endometrioid histology) || ||	TRUE	igd	0.0116241	5.7831e-06	class.Gammaproteobacteria.id.3303	TRUE	reported	8qjmxF	textfile	2	TRUE
22	rs13273646	A	G	A	G	0.0526113	-0.0160687	NA	0.381128	FALSE	FALSE	FALSE	ebi-a-GCST006465	8	115096120	0.018354	54884	0.381308	Endometrial cancer (endometrioid histology) || id:ebi-a-GCST006465	Endometrial cancer (endometrioid histology)	Endometrial cancer (endometrioid histology) || ||	TRUE	igd	0.0116296	6.78139e-06	class.Gammaproteobacteria.id.3303	TRUE	reported	8qjmxF	textfile	2	TRUE
23	rs13281859	T	C	T	C	0.0533629	-0.013826	NA	0.379998	FALSE	FALSE	FALSE	ebi-a-GCST006465	8	115148483	0.0184496	54884	0.453621	Endometrial cancer (endometrioid histology) || id:ebi-a-GCST006465	Endometrial cancer (endometrioid histology)	Endometrial cancer (endometrioid histology) || ||	TRUE	igd	0.0116723	5.20983e-06	class.Gammaproteobacteria.id.3303	TRUE	reported	8qjmxF	textfile	2	TRUE
24	rs1346722	C	T	C	T	0.0612133	0.0144908	NA	0.196978	FALSE	FALSE	FALSE	ebi-a-GCST006465	2	167965317	0.0225016	54884	0.519582	Endometrial cancer (endometrioid histology) || id:ebi-a-GCST006465	Endometrial cancer (endometrioid histology)	Endometrial cancer (endometrioid histology) || ||	TRUE	igd	0.0133163	3.24861e-06	class.Gammaproteobacteria.id.3303	TRUE	reported	8qjmxF	textfile	2	TRUE
25	rs1399856	A	C	A	C	0.0539136	-0.0138981	NA	0.37998	FALSE	FALSE	FALSE	ebi-a-GCST006465	8	115146828	0.018453	54884	0.451352	Endometrial cancer (endometrioid histology) || id:ebi-a-GCST006465	Endometrial cancer (endometrioid histology)	Endometrial cancer (endometrioid histology) || ||	TRUE	igd	0.0116717	3.96403e-06	class.Gammaproteobacteria.id.3303	TRUE	reported	8qjmxF	textfile	2	TRUE
26	rs1429930	G	C	G	C	0.0686472	0.0129907	NA	0.148405	FALSE	TRUE	TRUE	ebi-a-GCST006465	2	167959943	0.0251661	54884	0.605716	Endometrial cancer (endometrioid histology) || id:ebi-a-GCST006465	Endometrial cancer (endometrioid histology)	Endometrial cancer (endometrioid histology) || ||	TRUE	igd	0.0147852	2.14627e-06	class.Gammaproteobacteria.id.3303	TRUE	reported	8qjmxF	textfile	2	FALSE
27	rs1473985	T	A	T	A	-0.0540008	-0.0156485	NA	0.285553	FALSE	TRUE	TRUE	ebi-a-GCST006465	8	115161706	0.0198835	54884	0.431277	Endometrial cancer (endometrioid histology) || id:ebi-a-GCST006465	Endometrial cancer (endometrioid histology)	Endometrial cancer (endometrioid histology) || ||	TRUE	igd	0.0120868	7.52524e-06	class.Gammaproteobacteria.id.3303	TRUE	reported	8qjmxF	textfile	2	FALSE
28	rs16852925	G	C	G	C	0.0628075	0.0190359	NA	0.16147	FALSE	TRUE	TRUE	ebi-a-GCST006465	2	167918547	0.024613	54884	0.439281	Endometrial cancer (endometrioid histology) || id:ebi-a-GCST006465	Endometrial cancer (endometrioid histology)	Endometrial cancer (endometrioid histology) || ||	TRUE	igd	0.014378	8.85006e-06	class.Gammaproteobacteria.id.3303	TRUE	reported	8qjmxF	textfile	2	FALSE
29	rs17092798	A	G	A	G	-0.0637506	-0.0183488	NA	0.216723	FALSE	FALSE	FALSE	ebi-a-GCST006465	12	43573196	0.0219685	54884	0.403587	Endometrial cancer (endometrioid histology) || id:ebi-a-GCST006465	Endometrial cancer (endometrioid histology)	Endometrial cancer (endometrioid histology) || ||	TRUE	igd	0.0135428	1.88879e-06	class.Gammaproteobacteria.id.3303	TRUE	reported	8qjmxF	textfile	2	TRUE
30	rs1849782	A	G	A	G	-0.0628788	-0.0181946	NA	0.216437	FALSE	FALSE	FALSE	ebi-a-GCST006465	12	43579008	0.0219068	54884	0.406228	Endometrial cancer (endometrioid histology) || id:ebi-a-GCST006465	Endometrial cancer (endometrioid histology)	Endometrial cancer (endometrioid histology) || ||	TRUE	igd	0.0135389	2.432e-06	class.Gammaproteobacteria.id.3303	TRUE	reported	8qjmxF	textfile	2	TRUE
31	rs2090256	C	T	C	T	-0.0533105	-0.0154358	NA	0.285791	FALSE	FALSE	FALSE	ebi-a-GCST006465	8	115164764	0.0198825	54884	0.437542	Endometrial cancer (endometrioid histology) || id:ebi-a-GCST006465	Endometrial cancer (endometrioid histology)	Endometrial cancer (endometrioid histology) || ||	TRUE	igd	0.012077	9.68439e-06	class.Gammaproteobacteria.id.3303	TRUE	reported	8qjmxF	textfile	2	TRUE
32	rs2176115	G	A	G	A	-0.0546808	-0.0156186	NA	0.284948	FALSE	FALSE	FALSE	ebi-a-GCST006465	8	115148110	0.0199066	54884	0.432692	Endometrial cancer (endometrioid histology) || id:ebi-a-GCST006465	Endometrial cancer (endometrioid histology)	Endometrial cancer (endometrioid histology) || ||	TRUE	igd	0.0120789	5.75587e-06	class.Gammaproteobacteria.id.3303	TRUE	reported	8qjmxF	textfile	2	TRUE
33	rs2357360	A	T	A	T	0.0523984	-0.0141234	NA	0.379476	FALSE	TRUE	TRUE	ebi-a-GCST006465	8	115167761	0.0184533	54884	0.444059	Endometrial cancer (endometrioid histology) || id:ebi-a-GCST006465	Endometrial cancer (endometrioid histology)	Endometrial cancer (endometrioid histology) || ||	TRUE	igd	0.0116736	7.79578e-06	class.Gammaproteobacteria.id.3303	TRUE	reported	8qjmxF	textfile	2	FALSE
34	rs4281140	T	G	T	G	0.0532901	-0.0159781	NA	0.380459	FALSE	FALSE	FALSE	ebi-a-GCST006465	8	115096217	0.0183638	54884	0.384255	Endometrial cancer (endometrioid histology) || id:ebi-a-GCST006465	Endometrial cancer (endometrioid histology)	Endometrial cancer (endometrioid histology) || ||	TRUE	igd	0.0116715	5.40786e-06	class.Gammaproteobacteria.id.3303	TRUE	reported	8qjmxF	textfile	2	TRUE
35	rs4421375	T	C	T	C	0.0541083	-0.013284	NA	0.380177	FALSE	FALSE	FALSE	ebi-a-GCST006465	8	115126270	0.0184207	54884	0.47082	Endometrial cancer (endometrioid histology) || id:ebi-a-GCST006465	Endometrial cancer (endometrioid histology)	Endometrial cancer (endometrioid histology) || ||	TRUE	igd	0.0116734	3.59424e-06	class.Gammaproteobacteria.id.3303	TRUE	reported	8qjmxF	textfile	2	TRUE
36	rs4548204	C	A	C	A	-0.0542791	-0.01553	NA	0.285498	FALSE	FALSE	FALSE	ebi-a-GCST006465	8	115168116	0.019886	54884	0.434832	Endometrial cancer (endometrioid histology) || id:ebi-a-GCST006465	Endometrial cancer (endometrioid histology)	Endometrial cancer (endometrioid histology) || ||	TRUE	igd	0.012077	6.72244e-06	class.Gammaproteobacteria.id.3303	TRUE	reported	8qjmxF	textfile	2	TRUE
37	rs4876552	C	G	C	G	0.0524931	-0.0146189	NA	0.379404	FALSE	TRUE	TRUE	ebi-a-GCST006465	8	115163631	0.0184612	54884	0.428437	Endometrial cancer (endometrioid histology) || id:ebi-a-GCST006465	Endometrial cancer (endometrioid histology)	Endometrial cancer (endometrioid histology) || ||	TRUE	igd	0.0116588	7.74381e-06	class.Gammaproteobacteria.id.3303	TRUE	reported	8qjmxF	textfile	2	FALSE
38	rs4896254	T	A	T	A	-0.0538368	-0.0618659	NA	0.366403	FALSE	TRUE	TRUE	ebi-a-GCST006465	6	137612394	0.0205952	54884	0.00266545	Endometrial cancer (endometrioid histology) || id:ebi-a-GCST006465	Endometrial cancer (endometrioid histology)	Endometrial cancer (endometrioid histology) || ||	TRUE	igd	0.0120351	6.4323e-06	class.Gammaproteobacteria.id.3303	TRUE	reported	8qjmxF	textfile	2	FALSE
39	rs56730065	G	A	G	A	0.0732746	0.0043932	NA	0.15167	FALSE	FALSE	FALSE	ebi-a-GCST006465	2	167983329	0.0250553	54884	0.860812	Endometrial cancer (endometrioid histology) || id:ebi-a-GCST006465	Endometrial cancer (endometrioid histology)	Endometrial cancer (endometrioid histology) || ||	TRUE	igd	0.0146525	2.9133e-07	class.Gammaproteobacteria.id.3303	TRUE	reported	8qjmxF	textfile	2	TRUE
40	rs59250079	G	T	G	T	0.0700235	0.00471791	NA	0.14227	FALSE	FALSE	FALSE	ebi-a-GCST006465	2	167951599	0.0274853	54884	0.863711	Endometrial cancer (endometrioid histology) || id:ebi-a-GCST006465	Endometrial cancer (endometrioid histology)	Endometrial cancer (endometrioid histology) || ||	TRUE	igd	0.0147462	1.38883e-06	class.Gammaproteobacteria.id.3303	TRUE	reported	8qjmxF	textfile	2	TRUE
41	rs60188538	T	C	T	C	0.0631025	0.0182672	NA	0.161466	FALSE	FALSE	FALSE	ebi-a-GCST006465	2	167920163	0.0245885	54884	0.457532	Endometrial cancer (endometrioid histology) || id:ebi-a-GCST006465	Endometrial cancer (endometrioid histology)	Endometrial cancer (endometrioid histology) || ||	TRUE	igd	0.0143678	7.60127e-06	class.Gammaproteobacteria.id.3303	TRUE	reported	8qjmxF	textfile	2	TRUE
42	rs61084716	G	T	G	T	0.0694731	0.0129695	NA	0.148684	FALSE	FALSE	FALSE	ebi-a-GCST006465	2	167956600	0.0251561	54884	0.606162	Endometrial cancer (endometrioid histology) || id:ebi-a-GCST006465	Endometrial cancer (endometrioid histology)	Endometrial cancer (endometrioid histology) || ||	TRUE	igd	0.0147553	1.51518e-06	class.Gammaproteobacteria.id.3303	TRUE	reported	8qjmxF	textfile	2	TRUE
43	rs61926436	C	A	C	A	-0.0623354	-0.0185558	NA	0.216856	FALSE	FALSE	FALSE	ebi-a-GCST006465	12	43574431	0.021942	54884	0.397733	Endometrial cancer (endometrioid histology) || id:ebi-a-GCST006465	Endometrial cancer (endometrioid histology)	Endometrial cancer (endometrioid histology) || ||	TRUE	igd	0.0135426	3.09839e-06	class.Gammaproteobacteria.id.3303	TRUE	reported	8qjmxF	textfile	2	TRUE
44	rs6432974	T	G	T	G	0.0727146	0.00453717	NA	0.151532	FALSE	FALSE	FALSE	ebi-a-GCST006465	2	167982976	0.0250544	54884	0.856295	Endometrial cancer (endometrioid histology) || id:ebi-a-GCST006465	Endometrial cancer (endometrioid histology)	Endometrial cancer (endometrioid histology) || ||	TRUE	igd	0.014678	3.47581e-07	class.Gammaproteobacteria.id.3303	TRUE	reported	8qjmxF	textfile	2	TRUE
45	rs6432975	G	C	G	C	0.0741065	0.00131549	NA	0.153262	FALSE	TRUE	TRUE	ebi-a-GCST006465	2	167987270	0.0249271	54884	0.957912	Endometrial cancer (endometrioid histology) || id:ebi-a-GCST006465	Endometrial cancer (endometrioid histology)	Endometrial cancer (endometrioid histology) || ||	TRUE	igd	0.0146194	2.0215e-07	class.Gammaproteobacteria.id.3303	TRUE	reported	8qjmxF	textfile	2	FALSE
46	rs6432976	T	C	T	C	0.0696408	0.00670334	NA	0.130988	FALSE	FALSE	FALSE	ebi-a-GCST006465	2	167988499	0.0263972	54884	0.799541	Endometrial cancer (endometrioid histology) || id:ebi-a-GCST006465	Endometrial cancer (endometrioid histology)	Endometrial cancer (endometrioid histology) || ||	TRUE	igd	0.0157604	7.43781e-06	class.Gammaproteobacteria.id.3303	TRUE	reported	8qjmxF	textfile	2	TRUE
47	rs6469506	T	A	T	A	0.0541424	-0.0146717	NA	0.380548	FALSE	TRUE	TRUE	ebi-a-GCST006465	8	115123937	0.0183954	54884	0.425115	Endometrial cancer (endometrioid histology) || id:ebi-a-GCST006465	Endometrial cancer (endometrioid histology)	Endometrial cancer (endometrioid histology) || ||	TRUE	igd	0.0116333	3.28982e-06	class.Gammaproteobacteria.id.3303	TRUE	reported	8qjmxF	textfile	2	FALSE
48	rs6469507	C	T	C	T	-0.0547984	-0.0203379	NA	0.279864	FALSE	FALSE	FALSE	ebi-a-GCST006465	8	115150895	0.0200441	54884	0.310271	Endometrial cancer (endometrioid histology) || id:ebi-a-GCST006465	Endometrial cancer (endometrioid histology)	Endometrial cancer (endometrioid histology) || ||	TRUE	igd	0.012167	6.31323e-06	class.Gammaproteobacteria.id.3303	TRUE	reported	8qjmxF	textfile	2	TRUE
49	rs6706173	A	C	A	C	0.074251	0.00194333	NA	0.152817	FALSE	FALSE	FALSE	ebi-a-GCST006465	2	167986992	0.0249517	54884	0.937921	Endometrial cancer (endometrioid histology) || id:ebi-a-GCST006465	Endometrial cancer (endometrioid histology)	Endometrial cancer (endometrioid histology) || ||	TRUE	igd	0.0146392	1.99495e-07	class.Gammaproteobacteria.id.3303	TRUE	reported	8qjmxF	textfile	2	TRUE
50	rs67074513	C	T	C	T	0.0628209	0.00244068	NA	0.202999	FALSE	FALSE	FALSE	ebi-a-GCST006465	2	167983947	0.0222574	54884	0.912682	Endometrial cancer (endometrioid histology) || id:ebi-a-GCST006465	Endometrial cancer (endometrioid histology)	Endometrial cancer (endometrioid histology) || ||	TRUE	igd	0.0133341	1.86552e-06	class.Gammaproteobacteria.id.3303	TRUE	reported	8qjmxF	textfile	2	TRUE
51	rs6720763	C	T	C	T	0.0612923	-5.54342e-05	NA	0.185321	FALSE	FALSE	FALSE	ebi-a-GCST006465	2	167992286	0.0230699	54884	0.998083	Endometrial cancer (endometrioid histology) || id:ebi-a-GCST006465	Endometrial cancer (endometrioid histology)	Endometrial cancer (endometrioid histology) || ||	TRUE	igd	0.0139233	6.95497e-06	class.Gammaproteobacteria.id.3303	TRUE	reported	8qjmxF	textfile	2	TRUE
52	rs67269716	A	G	A	G	0.0694278	0.0107232	NA	0.154306	FALSE	FALSE	FALSE	ebi-a-GCST006465	2	167968777	0.0248351	54884	0.665905	Endometrial cancer (endometrioid histology) || id:ebi-a-GCST006465	Endometrial cancer (endometrioid histology)	Endometrial cancer (endometrioid histology) || ||	TRUE	igd	0.0144271	8.99538e-07	class.Gammaproteobacteria.id.3303	TRUE	reported	8qjmxF	textfile	2	TRUE
53	rs6984998	T	C	T	C	-0.0558111	-0.0211666	NA	0.281416	FALSE	FALSE	FALSE	ebi-a-GCST006465	8	115175017	0.0200077	54884	0.29009	Endometrial cancer (endometrioid histology) || id:ebi-a-GCST006465	Endometrial cancer (endometrioid histology)	Endometrial cancer (endometrioid histology) || ||	TRUE	igd	0.0121384	3.79057e-06	class.Gammaproteobacteria.id.3303	TRUE	reported	8qjmxF	textfile	2	TRUE
54	rs6994489	A	C	A	C	-0.0549407	-0.0126164	NA	0.28385	FALSE	FALSE	FALSE	ebi-a-GCST006465	8	115129292	0.0199049	54884	0.526189	Endometrial cancer (endometrioid histology) || id:ebi-a-GCST006465	Endometrial cancer (endometrioid histology)	Endometrial cancer (endometrioid histology) || ||	TRUE	igd	0.0120963	5.37296e-06	class.Gammaproteobacteria.id.3303	TRUE	reported	8qjmxF	textfile	2	TRUE
55	rs7000905	T	C	T	C	0.0534152	-0.014826	NA	0.380658	FALSE	FALSE	FALSE	ebi-a-GCST006465	8	115123578	0.0183952	54884	0.420261	Endometrial cancer (endometrioid histology) || id:ebi-a-GCST006465	Endometrial cancer (endometrioid histology)	Endometrial cancer (endometrioid histology) || ||	TRUE	igd	0.01163	4.3864e-06	class.Gammaproteobacteria.id.3303	TRUE	reported	8qjmxF	textfile	2	TRUE
56	rs7003100	C	T	C	T	-0.0535227	-0.0210453	NA	0.281332	FALSE	FALSE	FALSE	ebi-a-GCST006465	8	115162781	0.0199901	54884	0.292439	Endometrial cancer (endometrioid histology) || id:ebi-a-GCST006465	Endometrial cancer (endometrioid histology)	Endometrial cancer (endometrioid histology) || ||	TRUE	igd	0.0121303	9.13926e-06	class.Gammaproteobacteria.id.3303	TRUE	reported	8qjmxF	textfile	2	TRUE
57	rs7017964	A	G	A	G	0.0525959	-0.0151004	NA	0.380961	FALSE	FALSE	FALSE	ebi-a-GCST006465	8	115121081	0.0183901	54884	0.411579	Endometrial cancer (endometrioid histology) || id:ebi-a-GCST006465	Endometrial cancer (endometrioid histology)	Endometrial cancer (endometrioid histology) || ||	TRUE	igd	0.0116333	6.64878e-06	class.Gammaproteobacteria.id.3303	TRUE	reported	8qjmxF	textfile	2	TRUE
58	rs75101789	C	T	C	T	0.0729012	0.0324319	NA	0.120722	FALSE	FALSE	FALSE	ebi-a-GCST006465	3	18615903	0.0273977	54884	0.236515	Endometrial cancer (endometrioid histology) || id:ebi-a-GCST006465	Endometrial cancer (endometrioid histology)	Endometrial cancer (endometrioid histology) || ||	TRUE	igd	0.0163003	8.78789e-06	class.Gammaproteobacteria.id.3303	TRUE	reported	8qjmxF	textfile	2	TRUE
59	rs7569147	A	G	A	G	0.0646279	-0.000480369	NA	0.18595	FALSE	FALSE	FALSE	ebi-a-GCST006465	2	167989691	0.023081	54884	0.983395	Endometrial cancer (endometrioid histology) || id:ebi-a-GCST006465	Endometrial cancer (endometrioid histology)	Endometrial cancer (endometrioid histology) || ||	TRUE	igd	0.0139827	3.00854e-06	class.Gammaproteobacteria.id.3303	TRUE	reported	8qjmxF	textfile	2	TRUE
60	rs7572454	A	G	A	G	0.0720097	0.00841815	NA	0.155517	FALSE	FALSE	FALSE	ebi-a-GCST006465	2	167966172	0.0247311	54884	0.733566	Endometrial cancer (endometrioid histology) || id:ebi-a-GCST006465	Endometrial cancer (endometrioid histology)	Endometrial cancer (endometrioid histology) || ||	TRUE	igd	0.0143428	3.4366e-07	class.Gammaproteobacteria.id.3303	TRUE	reported	8qjmxF	textfile	2	TRUE
61	rs7580360	G	A	G	A	0.0696319	0.00972402	NA	0.155784	FALSE	FALSE	FALSE	ebi-a-GCST006465	2	167961501	0.0246922	54884	0.693721	Endometrial cancer (endometrioid histology) || id:ebi-a-GCST006465	Endometrial cancer (endometrioid histology)	Endometrial cancer (endometrioid histology) || ||	TRUE	igd	0.0145005	8.87247e-07	class.Gammaproteobacteria.id.3303	TRUE	reported	8qjmxF	textfile	2	TRUE
62	rs7586785	G	C	G	C	0.0692071	0.010633	NA	0.154272	FALSE	TRUE	TRUE	ebi-a-GCST006465	2	167969755	0.0248376	54884	0.668579	Endometrial cancer (endometrioid histology) || id:ebi-a-GCST006465	Endometrial cancer (endometrioid histology)	Endometrial cancer (endometrioid histology) || ||	TRUE	igd	0.0144434	9.75485e-07	class.Gammaproteobacteria.id.3303	TRUE	reported	8qjmxF	textfile	2	FALSE
63	rs7589167	T	C	T	C	0.0669375	0.0124855	NA	0.148152	FALSE	FALSE	FALSE	ebi-a-GCST006465	2	167951368	0.0252068	54884	0.620372	Endometrial cancer (endometrioid histology) || id:ebi-a-GCST006465	Endometrial cancer (endometrioid histology)	Endometrial cancer (endometrioid histology) || ||	TRUE	igd	0.0147801	3.81333e-06	class.Gammaproteobacteria.id.3303	TRUE	reported	8qjmxF	textfile	2	TRUE
64	rs7606905	T	C	T	C	0.068128	0.00875658	NA	0.155307	FALSE	FALSE	FALSE	ebi-a-GCST006465	2	167961469	0.0247237	54884	0.723206	Endometrial cancer (endometrioid histology) || id:ebi-a-GCST006465	Endometrial cancer (endometrioid histology)	Endometrial cancer (endometrioid histology) || ||	TRUE	igd	0.014518	1.48159e-06	class.Gammaproteobacteria.id.3303	TRUE	reported	8qjmxF	textfile	2	TRUE
65	rs7607028	A	G	A	G	0.0679514	0.00980386	NA	0.155969	FALSE	FALSE	FALSE	ebi-a-GCST006465	2	167961457	0.0246201	54884	0.690478	Endometrial cancer (endometrioid histology) || id:ebi-a-GCST006465	Endometrial cancer (endometrioid histology)	Endometrial cancer (endometrioid histology) || ||	TRUE	igd	0.0145126	1.64394e-06	class.Gammaproteobacteria.id.3303	TRUE	reported	8qjmxF	textfile	2	TRUE
66	rs7818533	A	G	A	G	0.0524139	-0.0156702	NA	0.378535	FALSE	FALSE	FALSE	ebi-a-GCST006465	8	115162971	0.0184859	54884	0.396614	Endometrial cancer (endometrioid histology) || id:ebi-a-GCST006465	Endometrial cancer (endometrioid histology)	Endometrial cancer (endometrioid histology) || ||	TRUE	igd	0.0116643	7.98516e-06	class.Gammaproteobacteria.id.3303	TRUE	reported	8qjmxF	textfile	2	TRUE
67	rs79795896	A	G	A	G	-0.15921	0.0479799	NA	0.0460216	FALSE	FALSE	FALSE	ebi-a-GCST006465	18	48185248	0.0456392	54884	0.293127	Endometrial cancer (endometrioid histology) || id:ebi-a-GCST006465	Endometrial cancer (endometrioid histology)	Endometrial cancer (endometrioid histology) || ||	TRUE	igd	0.0351373	7.92404e-06	class.Gammaproteobacteria.id.3303	TRUE	reported	8qjmxF	textfile	2	TRUE
68	rs9494710	C	T	C	T	-0.0549673	-0.0610681	NA	0.356504	FALSE	FALSE	FALSE	ebi-a-GCST006465	6	137612554	0.0204133	54884	0.0027753	Endometrial cancer (endometrioid histology) || id:ebi-a-GCST006465	Endometrial cancer (endometrioid histology)	Endometrial cancer (endometrioid histology) || ||	TRUE	igd	0.0120924	4.54607e-06	class.Gammaproteobacteria.id.3303	TRUE	reported	8qjmxF	textfile	2	TRUE
69	rs9967718	A	G	A	G	0.0689565	0.0120031	NA	0.15451	FALSE	FALSE	FALSE	ebi-a-GCST006465	2	167972002	0.0248281	54884	0.628778	Endometrial cancer (endometrioid histology) || id:ebi-a-GCST006465	Endometrial cancer (endometrioid histology)	Endometrial cancer (endometrioid histology) || ||	TRUE	igd	0.0144483	1.07766e-06	class.Gammaproteobacteria.id.3303	TRUE	reported	8qjmxF	textfile	2	TRUE
70	rs9973122	T	A	T	A	0.0740614	-0.0125813	NA	0.131361	FALSE	TRUE	TRUE	ebi-a-GCST006465	18	75633634	0.0272558	54884	0.644368	Endometrial cancer (endometrioid histology) || id:ebi-a-GCST006465	Endometrial cancer (endometrioid histology)	Endometrial cancer (endometrioid histology) || ||	TRUE	igd	0.0162596	6.77007e-06	class.Gammaproteobacteria.id.3303	TRUE	reported	8qjmxF	textfile	2	FALSE
71	rs998899	T	C	T	C	0.0603989	0.00179694	NA	0.204855	FALSE	FALSE	FALSE	ebi-a-GCST006465	2	167994684	0.02215	54884	0.935342	Endometrial cancer (endometrioid histology) || id:ebi-a-GCST006465	Endometrial cancer (endometrioid histology)	Endometrial cancer (endometrioid histology) || ||	TRUE	igd	0.0133188	4.14398e-06	class.Gammaproteobacteria.id.3303	TRUE	reported	8qjmxF	textfile	2	TRUE

## Sheet: genus.Eubacteriumeligensgroup
	SNP	effect_allele.exposure	other_allele.exposure	effect_allele.outcome	other_allele.outcome	beta.exposure	beta.outcome	eaf.exposure	eaf.outcome	remove	palindromic	ambiguous	id.outcome	chr	pos	se.outcome	samplesize.outcome	pval.outcome	outcome	originalname.outcome	outcome.deprecated	mr_keep.outcome	data_source.outcome	se.exposure	pval.exposure	exposure	mr_keep.exposure	pval_origin.exposure	id.exposure	data_source.exposure	action	mr_keep
1	rs12719051	A	G	A	G	0.0916626	-0.00690208	NA	0.102433	FALSE	FALSE	FALSE	ebi-a-GCST006465	7	51365152	0.0329723	54884	0.834191	Endometrial cancer (endometrioid histology) || id:ebi-a-GCST006465	Endometrial cancer (endometrioid histology)	Endometrial cancer (endometrioid histology) || ||	TRUE	igd	0.0208183	7.11766e-06	genus..Eubacteriumeligensgroup.id.14372	TRUE	reported	lnKsTQ	textfile	2	TRUE
2	rs158115	G	C	G	C	0.0915271	0.000914524	NA	0.0945266	FALSE	TRUE	TRUE	ebi-a-GCST006465	14	77619186	0.0319195	54884	0.977143	Endometrial cancer (endometrioid histology) || id:ebi-a-GCST006465	Endometrial cancer (endometrioid histology)	Endometrial cancer (endometrioid histology) || ||	TRUE	igd	0.0190611	9.74185e-06	genus..Eubacteriumeligensgroup.id.14372	TRUE	reported	lnKsTQ	textfile	2	FALSE
3	rs16868806	G	C	G	C	0.101564	0.0413298	NA	0.0774455	FALSE	TRUE	TRUE	ebi-a-GCST006465	6	70954653	0.0333675	54884	0.215485	Endometrial cancer (endometrioid histology) || id:ebi-a-GCST006465	Endometrial cancer (endometrioid histology)	Endometrial cancer (endometrioid histology) || ||	TRUE	igd	0.022902	6.31962e-06	genus..Eubacteriumeligensgroup.id.14372	TRUE	reported	lnKsTQ	textfile	2	FALSE
4	rs182318	G	A	G	A	-0.0824941	0.00562979	NA	0.0829774	FALSE	FALSE	FALSE	ebi-a-GCST006465	11	31098691	0.0338915	54884	0.868069	Endometrial cancer (endometrioid histology) || id:ebi-a-GCST006465	Endometrial cancer (endometrioid histology)	Endometrial cancer (endometrioid histology) || ||	TRUE	igd	0.0195615	8.39837e-06	genus..Eubacteriumeligensgroup.id.14372	TRUE	reported	lnKsTQ	textfile	2	TRUE
5	rs2200429	A	G	A	G	-0.0888825	-0.00780862	NA	0.0866316	FALSE	FALSE	FALSE	ebi-a-GCST006465	13	107563458	0.0323556	54884	0.809294	Endometrial cancer (endometrioid histology) || id:ebi-a-GCST006465	Endometrial cancer (endometrioid histology)	Endometrial cancer (endometrioid histology) || ||	TRUE	igd	0.0198479	5.29721e-06	genus..Eubacteriumeligensgroup.id.14372	TRUE	reported	lnKsTQ	textfile	2	TRUE
6	rs265534	T	G	T	G	-0.0563756	0.0277993	NA	0.441715	FALSE	FALSE	FALSE	ebi-a-GCST006465	10	83092007	0.0180181	54884	0.122866	Endometrial cancer (endometrioid histology) || id:ebi-a-GCST006465	Endometrial cancer (endometrioid histology)	Endometrial cancer (endometrioid histology) || ||	TRUE	igd	0.0120127	2.26758e-06	genus..Eubacteriumeligensgroup.id.14372	TRUE	reported	lnKsTQ	textfile	2	TRUE
7	rs4583233	A	C	A	C	0.0670205	0.0116951	NA	0.349179	FALSE	FALSE	FALSE	ebi-a-GCST006465	16	81820486	0.0200599	54884	0.559888	Endometrial cancer (endometrioid histology) || id:ebi-a-GCST006465	Endometrial cancer (endometrioid histology)	Endometrial cancer (endometrioid histology) || ||	TRUE	igd	0.0128122	2.83852e-07	genus..Eubacteriumeligensgroup.id.14372	TRUE	reported	lnKsTQ	textfile	2	TRUE
8	rs4888188	T	G	T	G	-0.053328	-0.0215257	NA	0.392591	FALSE	FALSE	FALSE	ebi-a-GCST006465	16	81951937	0.0186588	54884	0.248644	Endometrial cancer (endometrioid histology) || id:ebi-a-GCST006465	Endometrial cancer (endometrioid histology)	Endometrial cancer (endometrioid histology) || ||	TRUE	igd	0.0119126	7.74138e-06	genus..Eubacteriumeligensgroup.id.14372	TRUE	reported	lnKsTQ	textfile	2	TRUE
9	rs56080211	C	T	C	T	0.123093	0.0307454	NA	0.055931	FALSE	FALSE	FALSE	ebi-a-GCST006465	2	110260993	0.043157	54884	0.476211	Endometrial cancer (endometrioid histology) || id:ebi-a-GCST006465	Endometrial cancer (endometrioid histology)	Endometrial cancer (endometrioid histology) || ||	TRUE	igd	0.0282743	9.1429e-06	genus..Eubacteriumeligensgroup.id.14372	TRUE	reported	lnKsTQ	textfile	2	TRUE
10	rs6923695	T	G	T	G	0.103268	0.0432112	NA	0.0775343	FALSE	FALSE	FALSE	ebi-a-GCST006465	6	70956815	0.0333315	54884	0.194835	Endometrial cancer (endometrioid histology) || id:ebi-a-GCST006465	Endometrial cancer (endometrioid histology)	Endometrial cancer (endometrioid histology) || ||	TRUE	igd	0.0229525	4.87406e-06	genus..Eubacteriumeligensgroup.id.14372	TRUE	reported	lnKsTQ	textfile	2	TRUE
11	rs7195470	G	A	G	A	0.057647	0.0224812	NA	0.396289	FALSE	FALSE	FALSE	ebi-a-GCST006465	16	81823326	0.0198633	54884	0.257721	Endometrial cancer (endometrioid histology) || id:ebi-a-GCST006465	Endometrial cancer (endometrioid histology)	Endometrial cancer (endometrioid histology) || ||	TRUE	igd	0.0125388	6.22435e-06	genus..Eubacteriumeligensgroup.id.14372	TRUE	reported	lnKsTQ	textfile	2	TRUE
12	rs72839198	C	G	C	G	0.155659	0.0709841	NA	0.057873	FALSE	TRUE	TRUE	ebi-a-GCST006465	2	115197171	0.0418999	54884	0.0902402	Endometrial cancer (endometrioid histology) || id:ebi-a-GCST006465	Endometrial cancer (endometrioid histology)	Endometrial cancer (endometrioid histology) || ||	TRUE	igd	0.0375612	3.13914e-06	genus..Eubacteriumeligensgroup.id.14372	TRUE	reported	lnKsTQ	textfile	2	FALSE
13	rs73746881	T	C	T	C	0.109955	0.0471053	NA	0.0612466	FALSE	FALSE	FALSE	ebi-a-GCST006465	6	70867288	0.0367309	54884	0.199687	Endometrial cancer (endometrioid histology) || id:ebi-a-GCST006465	Endometrial cancer (endometrioid histology)	Endometrial cancer (endometrioid histology) || ||	TRUE	igd	0.0247986	9.42035e-06	genus..Eubacteriumeligensgroup.id.14372	TRUE	reported	lnKsTQ	textfile	2	TRUE
14	rs73747127	T	A	T	A	0.103027	0.0436044	NA	0.0773136	FALSE	TRUE	TRUE	ebi-a-GCST006465	6	70956427	0.0333549	54884	0.191116	Endometrial cancer (endometrioid histology) || id:ebi-a-GCST006465	Endometrial cancer (endometrioid histology)	Endometrial cancer (endometrioid histology) || ||	TRUE	igd	0.0229526	5.13344e-06	genus..Eubacteriumeligensgroup.id.14372	TRUE	reported	lnKsTQ	textfile	2	FALSE
15	rs73747128	C	T	C	T	0.102899	0.0429766	NA	0.0773532	FALSE	FALSE	FALSE	ebi-a-GCST006465	6	70957422	0.0333418	54884	0.197409	Endometrial cancer (endometrioid histology) || id:ebi-a-GCST006465	Endometrial cancer (endometrioid histology)	Endometrial cancer (endometrioid histology) || ||	TRUE	igd	0.0229525	5.26631e-06	genus..Eubacteriumeligensgroup.id.14372	TRUE	reported	lnKsTQ	textfile	2	TRUE
16	rs74606150	C	G	C	G	-0.196454	-0.0172048	NA	0.0474766	FALSE	TRUE	TRUE	ebi-a-GCST006465	14	39301409	0.0464976	54884	0.711372	Endometrial cancer (endometrioid histology) || id:ebi-a-GCST006465	Endometrial cancer (endometrioid histology)	Endometrial cancer (endometrioid histology) || ||	TRUE	igd	0.042565	4.24506e-06	genus..Eubacteriumeligensgroup.id.14372	TRUE	reported	lnKsTQ	textfile	2	FALSE
17	rs77349995	T	C	T	C	0.09591	0.0343572	NA	0.0849387	FALSE	FALSE	FALSE	ebi-a-GCST006465	6	70959538	0.0324265	54884	0.289354	Endometrial cancer (endometrioid histology) || id:ebi-a-GCST006465	Endometrial cancer (endometrioid histology)	Endometrial cancer (endometrioid histology) || ||	TRUE	igd	0.0218502	9.13887e-06	genus..Eubacteriumeligensgroup.id.14372	TRUE	reported	lnKsTQ	textfile	2	TRUE
18	rs8063637	G	C	G	C	0.0631941	0.0232409	NA	0.406334	FALSE	TRUE	TRUE	ebi-a-GCST006465	16	81821672	0.0196463	54884	0.236822	Endometrial cancer (endometrioid histology) || id:ebi-a-GCST006465	Endometrial cancer (endometrioid histology)	Endometrial cancer (endometrioid histology) || ||	TRUE	igd	0.0124584	5.62573e-07	genus..Eubacteriumeligensgroup.id.14372	TRUE	reported	lnKsTQ	textfile	2	FALSE

## Sheet: genus.Ruminococcusgnavusgroup
	SNP	effect_allele.exposure	other_allele.exposure	effect_allele.outcome	other_allele.outcome	beta.exposure	beta.outcome	eaf.exposure	eaf.outcome	remove	palindromic	ambiguous	id.outcome	chr	pos	se.outcome	samplesize.outcome	pval.outcome	outcome	originalname.outcome	outcome.deprecated	mr_keep.outcome	data_source.outcome	se.exposure	pval.exposure	exposure	mr_keep.exposure	pval_origin.exposure	id.exposure	data_source.exposure	action	mr_keep
1	rs10039058	A	C	A	C	-0.114024	0.0212424	NA	0.189156	FALSE	FALSE	FALSE	ebi-a-GCST006465	5	18674519	0.0233426	54884	0.362809	Endometrial cancer (endometrioid histology) || id:ebi-a-GCST006465	Endometrial cancer (endometrioid histology)	Endometrial cancer (endometrioid histology) || ||	TRUE	igd	0.0226954	6.93233e-07	genus..Ruminococcusgnavusgroup.id.14376	TRUE	reported	ambUOF	textfile	2	TRUE
2	rs10043038	A	G	A	G	-0.0895836	0.0396882	NA	0.245834	FALSE	FALSE	FALSE	ebi-a-GCST006465	5	18697557	0.0209531	54884	0.0582063	Endometrial cancer (endometrioid histology) || id:ebi-a-GCST006465	Endometrial cancer (endometrioid histology)	Endometrial cancer (endometrioid histology) || ||	TRUE	igd	0.0202843	8.88794e-06	genus..Ruminococcusgnavusgroup.id.14376	TRUE	reported	ambUOF	textfile	2	TRUE
3	rs10054585	C	A	C	A	-0.089736	0.0414048	NA	0.246134	FALSE	FALSE	FALSE	ebi-a-GCST006465	5	18692806	0.020812	54884	0.0466487	Endometrial cancer (endometrioid histology) || id:ebi-a-GCST006465	Endometrial cancer (endometrioid histology)	Endometrial cancer (endometrioid histology) || ||	TRUE	igd	0.0202322	7.89381e-06	genus..Ruminococcusgnavusgroup.id.14376	TRUE	reported	ambUOF	textfile	2	TRUE
4	rs10054604	C	A	C	A	-0.089736	0.0413971	NA	0.246009	FALSE	FALSE	FALSE	ebi-a-GCST006465	5	18692871	0.020812	54884	0.0466896	Endometrial cancer (endometrioid histology) || id:ebi-a-GCST006465	Endometrial cancer (endometrioid histology)	Endometrial cancer (endometrioid histology) || ||	TRUE	igd	0.0202322	7.89381e-06	genus..Ruminococcusgnavusgroup.id.14376	TRUE	reported	ambUOF	textfile	2	TRUE
5	rs10070691	T	C	T	C	-0.0905165	0.0439749	NA	0.245811	FALSE	FALSE	FALSE	ebi-a-GCST006465	5	18683939	0.020851	54884	0.0349446	Endometrial cancer (endometrioid histology) || id:ebi-a-GCST006465	Endometrial cancer (endometrioid histology)	Endometrial cancer (endometrioid histology) || ||	TRUE	igd	0.0202354	6.4288e-06	genus..Ruminococcusgnavusgroup.id.14376	TRUE	reported	ambUOF	textfile	2	TRUE
6	rs10071259	C	A	C	A	-0.114526	0.0257465	NA	0.18878	FALSE	FALSE	FALSE	ebi-a-GCST006465	5	18605141	0.0232867	54884	0.268885	Endometrial cancer (endometrioid histology) || id:ebi-a-GCST006465	Endometrial cancer (endometrioid histology)	Endometrial cancer (endometrioid histology) || ||	TRUE	igd	0.0226852	6.06027e-07	genus..Ruminococcusgnavusgroup.id.14376	TRUE	reported	ambUOF	textfile	2	TRUE
7	rs10858049	G	A	G	A	0.0879747	-0.0119508	NA	0.299706	FALSE	FALSE	FALSE	ebi-a-GCST006465	1	115196166	0.0198868	54884	0.547879	Endometrial cancer (endometrioid histology) || id:ebi-a-GCST006465	Endometrial cancer (endometrioid histology)	Endometrial cancer (endometrioid histology) || ||	TRUE	igd	0.0196203	5.35037e-06	genus..Ruminococcusgnavusgroup.id.14376	TRUE	reported	ambUOF	textfile	2	TRUE
8	rs10940770	C	A	C	A	-0.0934427	0.040901	NA	0.246363	FALSE	FALSE	FALSE	ebi-a-GCST006465	5	18693810	0.020811	54884	0.0493731	Endometrial cancer (endometrioid histology) || id:ebi-a-GCST006465	Endometrial cancer (endometrioid histology)	Endometrial cancer (endometrioid histology) || ||	TRUE	igd	0.020231	3.32588e-06	genus..Ruminococcusgnavusgroup.id.14376	TRUE	reported	ambUOF	textfile	2	TRUE
9	rs11102814	T	C	T	C	0.0863521	-0.0151331	NA	0.299499	FALSE	FALSE	FALSE	ebi-a-GCST006465	1	115081237	0.019902	54884	0.447027	Endometrial cancer (endometrioid histology) || id:ebi-a-GCST006465	Endometrial cancer (endometrioid histology)	Endometrial cancer (endometrioid histology) || ||	TRUE	igd	0.0196779	6.48864e-06	genus..Ruminococcusgnavusgroup.id.14376	TRUE	reported	ambUOF	textfile	2	TRUE
10	rs11128172	G	A	G	A	-0.0807956	0.0338705	NA	0.452453	FALSE	FALSE	FALSE	ebi-a-GCST006465	3	66700959	0.0197743	54884	0.0867401	Endometrial cancer (endometrioid histology) || id:ebi-a-GCST006465	Endometrial cancer (endometrioid histology)	Endometrial cancer (endometrioid histology) || ||	TRUE	igd	0.0179381	7.0266e-06	genus..Ruminococcusgnavusgroup.id.14376	TRUE	reported	ambUOF	textfile	2	TRUE
11	rs11587400	T	C	T	C	0.0864596	-0.0153723	NA	0.315181	FALSE	FALSE	FALSE	ebi-a-GCST006465	1	115079658	0.0196821	54884	0.434785	Endometrial cancer (endometrioid histology) || id:ebi-a-GCST006465	Endometrial cancer (endometrioid histology)	Endometrial cancer (endometrioid histology) || ||	TRUE	igd	0.019443	6.36799e-06	genus..Ruminococcusgnavusgroup.id.14376	TRUE	reported	ambUOF	textfile	2	TRUE
12	rs11597105	A	G	A	G	0.114673	0.0337671	NA	0.141535	FALSE	FALSE	FALSE	ebi-a-GCST006465	10	6512581	0.0255561	54884	0.186405	Endometrial cancer (endometrioid histology) || id:ebi-a-GCST006465	Endometrial cancer (endometrioid histology)	Endometrial cancer (endometrioid histology) || ||	TRUE	igd	0.0250653	6.94868e-06	genus..Ruminococcusgnavusgroup.id.14376	TRUE	reported	ambUOF	textfile	2	TRUE
13	rs11864644	T	C	T	C	-0.139804	0.0481526	NA	0.0880288	FALSE	FALSE	FALSE	ebi-a-GCST006465	16	433078	0.0339379	54884	0.155945	Endometrial cancer (endometrioid histology) || id:ebi-a-GCST006465	Endometrial cancer (endometrioid histology)	Endometrial cancer (endometrioid histology) || ||	TRUE	igd	0.0318253	5.0088e-06	genus..Ruminococcusgnavusgroup.id.14376	TRUE	reported	ambUOF	textfile	2	TRUE
14	rs12124711	C	T	C	T	0.0890901	-0.0118901	NA	0.299669	FALSE	FALSE	FALSE	ebi-a-GCST006465	1	115211407	0.0199044	54884	0.550266	Endometrial cancer (endometrioid histology) || id:ebi-a-GCST006465	Endometrial cancer (endometrioid histology)	Endometrial cancer (endometrioid histology) || ||	TRUE	igd	0.0196219	3.59178e-06	genus..Ruminococcusgnavusgroup.id.14376	TRUE	reported	ambUOF	textfile	2	TRUE
15	rs12136548	C	T	C	T	0.0901946	-0.0126992	NA	0.299716	FALSE	FALSE	FALSE	ebi-a-GCST006465	1	115168097	0.019867	54884	0.522687	Endometrial cancer (endometrioid histology) || id:ebi-a-GCST006465	Endometrial cancer (endometrioid histology)	Endometrial cancer (endometrioid histology) || ||	TRUE	igd	0.0196476	3.09631e-06	genus..Ruminococcusgnavusgroup.id.14376	TRUE	reported	ambUOF	textfile	2	TRUE
16	rs12402335	A	T	A	T	0.08911	-0.0133376	NA	0.298732	FALSE	TRUE	TRUE	ebi-a-GCST006465	1	115136095	0.0198999	54884	0.502709	Endometrial cancer (endometrioid histology) || id:ebi-a-GCST006465	Endometrial cancer (endometrioid histology)	Endometrial cancer (endometrioid histology) || ||	TRUE	igd	0.0196876	3.16957e-06	genus..Ruminococcusgnavusgroup.id.14376	TRUE	reported	ambUOF	textfile	2	FALSE
17	rs12513491	G	C	G	C	-0.0922451	0.0414311	NA	0.245999	FALSE	TRUE	TRUE	ebi-a-GCST006465	5	18693942	0.0208124	54884	0.0465147	Endometrial cancer (endometrioid histology) || id:ebi-a-GCST006465	Endometrial cancer (endometrioid histology)	Endometrial cancer (endometrioid histology) || ||	TRUE	igd	0.0202345	4.54696e-06	genus..Ruminococcusgnavusgroup.id.14376	TRUE	reported	ambUOF	textfile	2	FALSE
18	rs12652689	A	G	A	G	-0.104582	0.0285259	NA	0.18739	FALSE	FALSE	FALSE	ebi-a-GCST006465	5	18583286	0.023399	54884	0.222804	Endometrial cancer (endometrioid histology) || id:ebi-a-GCST006465	Endometrial cancer (endometrioid histology)	Endometrial cancer (endometrioid histology) || ||	TRUE	igd	0.0229396	7.77938e-06	genus..Ruminococcusgnavusgroup.id.14376	TRUE	reported	ambUOF	textfile	2	TRUE
19	rs12653275	A	G	A	G	-0.108639	0.0268689	NA	0.188855	FALSE	FALSE	FALSE	ebi-a-GCST006465	5	18584049	0.0233113	54884	0.24907	Endometrial cancer (endometrioid histology) || id:ebi-a-GCST006465	Endometrial cancer (endometrioid histology)	Endometrial cancer (endometrioid histology) || ||	TRUE	igd	0.0228564	2.95944e-06	genus..Ruminococcusgnavusgroup.id.14376	TRUE	reported	ambUOF	textfile	2	TRUE
20	rs12653463	G	A	G	A	-0.0913768	0.0414115	NA	0.246002	FALSE	FALSE	FALSE	ebi-a-GCST006465	5	18693494	0.020812	54884	0.0466144	Endometrial cancer (endometrioid histology) || id:ebi-a-GCST006465	Endometrial cancer (endometrioid histology)	Endometrial cancer (endometrioid histology) || ||	TRUE	igd	0.0202317	5.4141e-06	genus..Ruminococcusgnavusgroup.id.14376	TRUE	reported	ambUOF	textfile	2	TRUE
21	rs12659196	C	T	C	T	-0.116496	0.0267461	NA	0.184706	FALSE	FALSE	FALSE	ebi-a-GCST006465	5	18637578	0.0235593	54884	0.256262	Endometrial cancer (endometrioid histology) || id:ebi-a-GCST006465	Endometrial cancer (endometrioid histology)	Endometrial cancer (endometrioid histology) || ||	TRUE	igd	0.0231127	5.21407e-07	genus..Ruminococcusgnavusgroup.id.14376	TRUE	reported	ambUOF	textfile	2	TRUE
22	rs12659207	G	C	G	C	-0.109071	0.0244798	NA	0.188618	FALSE	TRUE	TRUE	ebi-a-GCST006465	5	18622572	0.0232963	54884	0.293349	Endometrial cancer (endometrioid histology) || id:ebi-a-GCST006465	Endometrial cancer (endometrioid histology)	Endometrial cancer (endometrioid histology) || ||	TRUE	igd	0.0228475	2.49288e-06	genus..Ruminococcusgnavusgroup.id.14376	TRUE	reported	ambUOF	textfile	2	FALSE
23	rs12989336	G	A	G	A	-0.0846861	-0.00460029	NA	0.338925	FALSE	FALSE	FALSE	ebi-a-GCST006465	2	36259341	0.0190484	54884	0.809164	Endometrial cancer (endometrioid histology) || id:ebi-a-GCST006465	Endometrial cancer (endometrioid histology)	Endometrial cancer (endometrioid histology) || ||	TRUE	igd	0.0187936	7.11808e-06	genus..Ruminococcusgnavusgroup.id.14376	TRUE	reported	ambUOF	textfile	2	TRUE
24	rs13161892	C	T	C	T	-0.089462	0.0414431	NA	0.246135	FALSE	FALSE	FALSE	ebi-a-GCST006465	5	18691510	0.0208127	54884	0.0464537	Endometrial cancer (endometrioid histology) || id:ebi-a-GCST006465	Endometrial cancer (endometrioid histology)	Endometrial cancer (endometrioid histology) || ||	TRUE	igd	0.0202335	8.04808e-06	genus..Ruminococcusgnavusgroup.id.14376	TRUE	reported	ambUOF	textfile	2	TRUE
25	rs13163520	G	A	G	A	-0.127377	0.0274137	NA	0.176093	FALSE	FALSE	FALSE	ebi-a-GCST006465	5	18662686	0.024134	54884	0.256001	Endometrial cancer (endometrioid histology) || id:ebi-a-GCST006465	Endometrial cancer (endometrioid histology)	Endometrial cancer (endometrioid histology) || ||	TRUE	igd	0.0233883	5.61015e-08	genus..Ruminococcusgnavusgroup.id.14376	TRUE	reported	ambUOF	textfile	2	TRUE
26	rs13166543	C	T	C	T	-0.0893511	0.0410856	NA	0.246284	FALSE	FALSE	FALSE	ebi-a-GCST006465	5	18692078	0.0208155	54884	0.048405	Endometrial cancer (endometrioid histology) || id:ebi-a-GCST006465	Endometrial cancer (endometrioid histology)	Endometrial cancer (endometrioid histology) || ||	TRUE	igd	0.0202318	8.59361e-06	genus..Ruminococcusgnavusgroup.id.14376	TRUE	reported	ambUOF	textfile	2	TRUE
27	rs13166733	A	T	A	T	-0.107906	0.0327763	NA	0.186039	FALSE	TRUE	TRUE	ebi-a-GCST006465	5	18692183	0.0234677	54884	0.162517	Endometrial cancer (endometrioid histology) || id:ebi-a-GCST006465	Endometrial cancer (endometrioid histology)	Endometrial cancer (endometrioid histology) || ||	TRUE	igd	0.0230758	2.73994e-06	genus..Ruminococcusgnavusgroup.id.14376	TRUE	reported	ambUOF	textfile	2	FALSE
28	rs13174809	C	G	C	G	-0.0894204	0.0413754	NA	0.246097	FALSE	TRUE	TRUE	ebi-a-GCST006465	5	18691410	0.0208122	54884	0.0468069	Endometrial cancer (endometrioid histology) || id:ebi-a-GCST006465	Endometrial cancer (endometrioid histology)	Endometrial cancer (endometrioid histology) || ||	TRUE	igd	0.0202318	7.95955e-06	genus..Ruminococcusgnavusgroup.id.14376	TRUE	reported	ambUOF	textfile	2	FALSE
29	rs13176281	T	C	T	C	-0.112122	0.0281894	NA	0.18202	FALSE	FALSE	FALSE	ebi-a-GCST006465	5	18691618	0.0236537	54884	0.233358	Endometrial cancer (endometrioid histology) || id:ebi-a-GCST006465	Endometrial cancer (endometrioid histology)	Endometrial cancer (endometrioid histology) || ||	TRUE	igd	0.0231159	1.15646e-06	genus..Ruminococcusgnavusgroup.id.14376	TRUE	reported	ambUOF	textfile	2	TRUE
30	rs13179441	A	G	A	G	-0.0905586	0.0413811	NA	0.24613	FALSE	FALSE	FALSE	ebi-a-GCST006465	5	18691931	0.0208118	54884	0.0467724	Endometrial cancer (endometrioid histology) || id:ebi-a-GCST006465	Endometrial cancer (endometrioid histology)	Endometrial cancer (endometrioid histology) || ||	TRUE	igd	0.020232	6.49398e-06	genus..Ruminococcusgnavusgroup.id.14376	TRUE	reported	ambUOF	textfile	2	TRUE
31	rs13180307	T	C	T	C	-0.114251	0.0250841	NA	0.188244	FALSE	FALSE	FALSE	ebi-a-GCST006465	5	18603925	0.0233047	54884	0.281769	Endometrial cancer (endometrioid histology) || id:ebi-a-GCST006465	Endometrial cancer (endometrioid histology)	Endometrial cancer (endometrioid histology) || ||	TRUE	igd	0.0228762	8.46462e-07	genus..Ruminococcusgnavusgroup.id.14376	TRUE	reported	ambUOF	textfile	2	TRUE
32	rs13180887	T	C	T	C	-0.0901145	0.0402373	NA	0.24724	FALSE	FALSE	FALSE	ebi-a-GCST006465	5	18692119	0.0208241	54884	0.0533298	Endometrial cancer (endometrioid histology) || id:ebi-a-GCST006465	Endometrial cancer (endometrioid histology)	Endometrial cancer (endometrioid histology) || ||	TRUE	igd	0.0202312	7.28873e-06	genus..Ruminococcusgnavusgroup.id.14376	TRUE	reported	ambUOF	textfile	2	TRUE
33	rs1472354	G	A	G	A	-0.111964	0.0248132	NA	0.188041	FALSE	FALSE	FALSE	ebi-a-GCST006465	5	18601982	0.0233108	54884	0.287124	Endometrial cancer (endometrioid histology) || id:ebi-a-GCST006465	Endometrial cancer (endometrioid histology)	Endometrial cancer (endometrioid histology) || ||	TRUE	igd	0.0228742	1.38341e-06	genus..Ruminococcusgnavusgroup.id.14376	TRUE	reported	ambUOF	textfile	2	TRUE
34	rs1472609	T	C	T	C	-0.086975	-0.0030252	NA	0.44747	FALSE	FALSE	FALSE	ebi-a-GCST006465	5	18736646	0.0183774	54884	0.869247	Endometrial cancer (endometrioid histology) || id:ebi-a-GCST006465	Endometrial cancer (endometrioid histology)	Endometrial cancer (endometrioid histology) || ||	TRUE	igd	0.017875	1.54805e-06	genus..Ruminococcusgnavusgroup.id.14376	TRUE	reported	ambUOF	textfile	2	TRUE
35	rs16886724	A	C	A	C	-0.0907614	0.0414153	NA	0.246137	FALSE	FALSE	FALSE	ebi-a-GCST006465	5	18692601	0.0208121	54884	0.0465951	Endometrial cancer (endometrioid histology) || id:ebi-a-GCST006465	Endometrial cancer (endometrioid histology)	Endometrial cancer (endometrioid histology) || ||	TRUE	igd	0.0202319	6.25408e-06	genus..Ruminococcusgnavusgroup.id.14376	TRUE	reported	ambUOF	textfile	2	TRUE
36	rs16886734	C	T	C	T	-0.0890721	0.0413179	NA	0.245623	FALSE	FALSE	FALSE	ebi-a-GCST006465	5	18691634	0.0208183	54884	0.0471781	Endometrial cancer (endometrioid histology) || id:ebi-a-GCST006465	Endometrial cancer (endometrioid histology)	Endometrial cancer (endometrioid histology) || ||	TRUE	igd	0.0202638	9.01349e-06	genus..Ruminococcusgnavusgroup.id.14376	TRUE	reported	ambUOF	textfile	2	TRUE
37	rs16886738	A	G	A	G	-0.0888982	0.041008	NA	0.245577	FALSE	FALSE	FALSE	ebi-a-GCST006465	5	18691605	0.0208178	54884	0.0488562	Endometrial cancer (endometrioid histology) || id:ebi-a-GCST006465	Endometrial cancer (endometrioid histology)	Endometrial cancer (endometrioid histology) || ||	TRUE	igd	0.0202663	9.39081e-06	genus..Ruminococcusgnavusgroup.id.14376	TRUE	reported	ambUOF	textfile	2	TRUE
38	rs17631095	T	C	T	C	-0.114297	0.0250559	NA	0.188071	FALSE	FALSE	FALSE	ebi-a-GCST006465	5	18604787	0.0233047	54884	0.28231	Endometrial cancer (endometrioid histology) || id:ebi-a-GCST006465	Endometrial cancer (endometrioid histology)	Endometrial cancer (endometrioid histology) || ||	TRUE	igd	0.0228748	8.40402e-07	genus..Ruminococcusgnavusgroup.id.14376	TRUE	reported	ambUOF	textfile	2	TRUE
39	rs1908700	C	T	C	T	-0.105708	0.0261517	NA	0.188811	FALSE	FALSE	FALSE	ebi-a-GCST006465	5	18594877	0.0233091	54884	0.261884	Endometrial cancer (endometrioid histology) || id:ebi-a-GCST006465	Endometrial cancer (endometrioid histology)	Endometrial cancer (endometrioid histology) || ||	TRUE	igd	0.0228731	5.51518e-06	genus..Ruminococcusgnavusgroup.id.14376	TRUE	reported	ambUOF	textfile	2	TRUE
40	rs2102146	G	A	G	A	-0.0823702	-0.000452515	NA	0.439916	FALSE	FALSE	FALSE	ebi-a-GCST006465	5	18727016	0.0183111	54884	0.980284	Endometrial cancer (endometrioid histology) || id:ebi-a-GCST006465	Endometrial cancer (endometrioid histology)	Endometrial cancer (endometrioid histology) || ||	TRUE	igd	0.0178851	5.0361e-06	genus..Ruminococcusgnavusgroup.id.14376	TRUE	reported	ambUOF	textfile	2	TRUE
41	rs2132502	G	T	G	T	-0.0816244	-0.017191	NA	0.392416	FALSE	FALSE	FALSE	ebi-a-GCST006465	5	18676874	0.0184955	54884	0.352648	Endometrial cancer (endometrioid histology) || id:ebi-a-GCST006465	Endometrial cancer (endometrioid histology)	Endometrial cancer (endometrioid histology) || ||	TRUE	igd	0.0181693	8.11364e-06	genus..Ruminococcusgnavusgroup.id.14376	TRUE	reported	ambUOF	textfile	2	TRUE
42	rs28374963	C	T	C	T	0.0877801	-0.0109839	NA	0.299183	FALSE	FALSE	FALSE	ebi-a-GCST006465	1	115188615	0.0199053	54884	0.58108	Endometrial cancer (endometrioid histology) || id:ebi-a-GCST006465	Endometrial cancer (endometrioid histology)	Endometrial cancer (endometrioid histology) || ||	TRUE	igd	0.0196823	5.07266e-06	genus..Ruminococcusgnavusgroup.id.14376	TRUE	reported	ambUOF	textfile	2	TRUE
43	rs2909242	C	A	C	A	-0.0909965	0.0615194	NA	0.355367	FALSE	FALSE	FALSE	ebi-a-GCST006465	8	129224680	0.0186926	54884	0.00099793	Endometrial cancer (endometrioid histology) || id:ebi-a-GCST006465	Endometrial cancer (endometrioid histology)	Endometrial cancer (endometrioid histology) || ||	TRUE	igd	0.018351	7.40957e-07	genus..Ruminococcusgnavusgroup.id.14376	TRUE	reported	ambUOF	textfile	2	TRUE
44	rs2962235	C	T	C	T	-0.0832645	-0.000905204	NA	0.446042	FALSE	FALSE	FALSE	ebi-a-GCST006465	5	18731559	0.0183371	54884	0.960629	Endometrial cancer (endometrioid histology) || id:ebi-a-GCST006465	Endometrial cancer (endometrioid histology)	Endometrial cancer (endometrioid histology) || ||	TRUE	igd	0.017873	4.57e-06	genus..Ruminococcusgnavusgroup.id.14376	TRUE	reported	ambUOF	textfile	2	TRUE
45	rs3011257	T	G	T	G	-0.115634	-0.00224156	NA	0.144577	FALSE	FALSE	FALSE	ebi-a-GCST006465	9	135837360	0.0259765	54884	0.931235	Endometrial cancer (endometrioid histology) || id:ebi-a-GCST006465	Endometrial cancer (endometrioid histology)	Endometrial cancer (endometrioid histology) || ||	TRUE	igd	0.0249081	2.87443e-06	genus..Ruminococcusgnavusgroup.id.14376	TRUE	reported	ambUOF	textfile	2	TRUE
46	rs3124783	A	G	A	G	-0.11599	-0.00235111	NA	0.144645	FALSE	FALSE	FALSE	ebi-a-GCST006465	9	135838591	0.0259665	54884	0.927855	Endometrial cancer (endometrioid histology) || id:ebi-a-GCST006465	Endometrial cancer (endometrioid histology)	Endometrial cancer (endometrioid histology) || ||	TRUE	igd	0.0249099	2.6652e-06	genus..Ruminococcusgnavusgroup.id.14376	TRUE	reported	ambUOF	textfile	2	TRUE
47	rs329887	G	A	G	A	-0.0819841	-0.00141464	NA	0.43141	FALSE	FALSE	FALSE	ebi-a-GCST006465	5	18702636	0.0184337	54884	0.938829	Endometrial cancer (endometrioid histology) || id:ebi-a-GCST006465	Endometrial cancer (endometrioid histology)	Endometrial cancer (endometrioid histology) || ||	TRUE	igd	0.0178303	5.2027e-06	genus..Ruminococcusgnavusgroup.id.14376	TRUE	reported	ambUOF	textfile	2	TRUE
48	rs329889	A	C	A	C	-0.0810273	0.0011472	NA	0.440299	FALSE	FALSE	FALSE	ebi-a-GCST006465	5	18700572	0.0183962	54884	0.950275	Endometrial cancer (endometrioid histology) || id:ebi-a-GCST006465	Endometrial cancer (endometrioid histology)	Endometrial cancer (endometrioid histology) || ||	TRUE	igd	0.0178837	7.31758e-06	genus..Ruminococcusgnavusgroup.id.14376	TRUE	reported	ambUOF	textfile	2	TRUE
49	rs329892	G	A	G	A	-0.0811361	0.00112116	NA	0.440976	FALSE	FALSE	FALSE	ebi-a-GCST006465	5	18705831	0.018368	54884	0.951328	Endometrial cancer (endometrioid histology) || id:ebi-a-GCST006465	Endometrial cancer (endometrioid histology)	Endometrial cancer (endometrioid histology) || ||	TRUE	igd	0.0178458	6.49692e-06	genus..Ruminococcusgnavusgroup.id.14376	TRUE	reported	ambUOF	textfile	2	TRUE
50	rs329894	G	A	G	A	-0.0806949	-0.00154382	NA	0.443101	FALSE	FALSE	FALSE	ebi-a-GCST006465	5	18705367	0.0183508	54884	0.932954	Endometrial cancer (endometrioid histology) || id:ebi-a-GCST006465	Endometrial cancer (endometrioid histology)	Endometrial cancer (endometrioid histology) || ||	TRUE	igd	0.0178745	8.35156e-06	genus..Ruminococcusgnavusgroup.id.14376	TRUE	reported	ambUOF	textfile	2	TRUE
51	rs329899	C	T	C	T	-0.0845979	-0.00212334	NA	0.440382	FALSE	FALSE	FALSE	ebi-a-GCST006465	5	18711322	0.0183455	54884	0.907857	Endometrial cancer (endometrioid histology) || id:ebi-a-GCST006465	Endometrial cancer (endometrioid histology)	Endometrial cancer (endometrioid histology) || ||	TRUE	igd	0.0178481	2.53528e-06	genus..Ruminococcusgnavusgroup.id.14376	TRUE	reported	ambUOF	textfile	2	TRUE
52	rs329903	A	G	A	G	-0.08827	0.0352366	NA	0.250935	FALSE	FALSE	FALSE	ebi-a-GCST006465	5	18688768	0.0206321	54884	0.0876637	Endometrial cancer (endometrioid histology) || id:ebi-a-GCST006465	Endometrial cancer (endometrioid histology)	Endometrial cancer (endometrioid histology) || ||	TRUE	igd	0.0200611	9.061e-06	genus..Ruminococcusgnavusgroup.id.14376	TRUE	reported	ambUOF	textfile	2	TRUE
53	rs34575570	G	T	G	T	0.0820674	-0.0271316	NA	0.490381	FALSE	FALSE	FALSE	ebi-a-GCST006465	3	66701851	0.0192962	54884	0.159707	Endometrial cancer (endometrioid histology) || id:ebi-a-GCST006465	Endometrial cancer (endometrioid histology)	Endometrial cancer (endometrioid histology) || ||	TRUE	igd	0.0177076	4.58432e-06	genus..Ruminococcusgnavusgroup.id.14376	TRUE	reported	ambUOF	textfile	2	TRUE
54	rs34867396	C	T	C	T	-0.10483	0.0267059	NA	0.18884	FALSE	FALSE	FALSE	ebi-a-GCST006465	5	18587613	0.023303	54884	0.251783	Endometrial cancer (endometrioid histology) || id:ebi-a-GCST006465	Endometrial cancer (endometrioid histology)	Endometrial cancer (endometrioid histology) || ||	TRUE	igd	0.0228697	7.05737e-06	genus..Ruminococcusgnavusgroup.id.14376	TRUE	reported	ambUOF	textfile	2	TRUE
55	rs35326214	A	T	A	T	-0.123768	0.0289774	NA	0.182444	FALSE	TRUE	TRUE	ebi-a-GCST006465	5	18675684	0.0236148	54884	0.219789	Endometrial cancer (endometrioid histology) || id:ebi-a-GCST006465	Endometrial cancer (endometrioid histology)	Endometrial cancer (endometrioid histology) || ||	TRUE	igd	0.0230712	1.18947e-07	genus..Ruminococcusgnavusgroup.id.14376	TRUE	reported	ambUOF	textfile	2	FALSE
56	rs36058922	A	T	A	T	-0.11163	0.0249722	NA	0.188314	FALSE	TRUE	TRUE	ebi-a-GCST006465	5	18608409	0.0232958	54884	0.283739	Endometrial cancer (endometrioid histology) || id:ebi-a-GCST006465	Endometrial cancer (endometrioid histology)	Endometrial cancer (endometrioid histology) || ||	TRUE	igd	0.0228798	1.5839e-06	genus..Ruminococcusgnavusgroup.id.14376	TRUE	reported	ambUOF	textfile	2	FALSE
57	rs4388134	C	T	C	T	-0.0904997	0.0144764	NA	0.227562	FALSE	FALSE	FALSE	ebi-a-GCST006465	4	190110710	0.0215205	54884	0.501151	Endometrial cancer (endometrioid histology) || id:ebi-a-GCST006465	Endometrial cancer (endometrioid histology)	Endometrial cancer (endometrioid histology) || ||	TRUE	igd	0.0203544	9.11637e-06	genus..Ruminococcusgnavusgroup.id.14376	TRUE	reported	ambUOF	textfile	2	TRUE
58	rs62167033	T	C	T	C	0.185289	-0.0276476	NA	0.0648153	FALSE	FALSE	FALSE	ebi-a-GCST006465	2	144700007	0.0397196	54884	0.486385	Endometrial cancer (endometrioid histology) || id:ebi-a-GCST006465	Endometrial cancer (endometrioid histology)	Endometrial cancer (endometrioid histology) || ||	TRUE	igd	0.0396295	3.49529e-06	genus..Ruminococcusgnavusgroup.id.14376	TRUE	reported	ambUOF	textfile	2	TRUE
59	rs62349875	A	T	A	T	-0.11279	0.0218903	NA	0.18754	FALSE	TRUE	TRUE	ebi-a-GCST006465	5	18675000	0.0233314	54884	0.348126	Endometrial cancer (endometrioid histology) || id:ebi-a-GCST006465	Endometrial cancer (endometrioid histology)	Endometrial cancer (endometrioid histology) || ||	TRUE	igd	0.0226851	1.00543e-06	genus..Ruminococcusgnavusgroup.id.14376	TRUE	reported	ambUOF	textfile	2	FALSE
60	rs62349877	T	C	T	C	-0.113812	0.0338506	NA	0.183478	FALSE	FALSE	FALSE	ebi-a-GCST006465	5	18686194	0.0235858	54884	0.151227	Endometrial cancer (endometrioid histology) || id:ebi-a-GCST006465	Endometrial cancer (endometrioid histology)	Endometrial cancer (endometrioid histology) || ||	TRUE	igd	0.0230654	7.61853e-07	genus..Ruminococcusgnavusgroup.id.14376	TRUE	reported	ambUOF	textfile	2	TRUE
61	rs67084241	A	G	A	G	-0.0907904	0.041377	NA	0.246132	FALSE	FALSE	FALSE	ebi-a-GCST006465	5	18691779	0.0208121	54884	0.0467983	Endometrial cancer (endometrioid histology) || id:ebi-a-GCST006465	Endometrial cancer (endometrioid histology)	Endometrial cancer (endometrioid histology) || ||	TRUE	igd	0.0202379	6.0245e-06	genus..Ruminococcusgnavusgroup.id.14376	TRUE	reported	ambUOF	textfile	2	TRUE
62	rs67308382	G	A	G	A	-0.0907614	0.0414087	NA	0.246019	FALSE	FALSE	FALSE	ebi-a-GCST006465	5	18692551	0.0208122	54884	0.0466305	Endometrial cancer (endometrioid histology) || id:ebi-a-GCST006465	Endometrial cancer (endometrioid histology)	Endometrial cancer (endometrioid histology) || ||	TRUE	igd	0.0202319	6.25408e-06	genus..Ruminococcusgnavusgroup.id.14376	TRUE	reported	ambUOF	textfile	2	TRUE
63	rs6861096	A	T	A	T	-0.0913257	0.0414929	NA	0.246008	FALSE	TRUE	TRUE	ebi-a-GCST006465	5	18695049	0.0208397	54884	0.0464751	Endometrial cancer (endometrioid histology) || id:ebi-a-GCST006465	Endometrial cancer (endometrioid histology)	Endometrial cancer (endometrioid histology) || ||	TRUE	igd	0.0202376	5.68814e-06	genus..Ruminococcusgnavusgroup.id.14376	TRUE	reported	ambUOF	textfile	2	FALSE
64	rs6861651	C	T	C	T	-0.0898529	0.0414299	NA	0.245699	FALSE	FALSE	FALSE	ebi-a-GCST006465	5	18695365	0.0208516	54884	0.0469343	Endometrial cancer (endometrioid histology) || id:ebi-a-GCST006465	Endometrial cancer (endometrioid histology)	Endometrial cancer (endometrioid histology) || ||	TRUE	igd	0.0202498	8.06646e-06	genus..Ruminococcusgnavusgroup.id.14376	TRUE	reported	ambUOF	textfile	2	TRUE
65	rs6861985	C	T	C	T	-0.107447	0.030866	NA	0.183928	FALSE	FALSE	FALSE	ebi-a-GCST006465	5	18695562	0.023586	54884	0.19065	Endometrial cancer (endometrioid histology) || id:ebi-a-GCST006465	Endometrial cancer (endometrioid histology)	Endometrial cancer (endometrioid histology) || ||	TRUE	igd	0.0230784	3.06941e-06	genus..Ruminococcusgnavusgroup.id.14376	TRUE	reported	ambUOF	textfile	2	TRUE
66	rs6863988	A	T	A	T	-0.0884689	0.0414606	NA	0.246135	FALSE	TRUE	TRUE	ebi-a-GCST006465	5	18690644	0.0208127	54884	0.0463618	Endometrial cancer (endometrioid histology) || id:ebi-a-GCST006465	Endometrial cancer (endometrioid histology)	Endometrial cancer (endometrioid histology) || ||	TRUE	igd	0.0202337	9.98765e-06	genus..Ruminococcusgnavusgroup.id.14376	TRUE	reported	ambUOF	textfile	2	FALSE
67	rs6868279	G	T	G	T	-0.0813833	-0.0163417	NA	0.392457	FALSE	FALSE	FALSE	ebi-a-GCST006465	5	18676487	0.018494	54884	0.3769	Endometrial cancer (endometrioid histology) || id:ebi-a-GCST006465	Endometrial cancer (endometrioid histology)	Endometrial cancer (endometrioid histology) || ||	TRUE	igd	0.0181667	8.57945e-06	genus..Ruminococcusgnavusgroup.id.14376	TRUE	reported	ambUOF	textfile	2	TRUE
68	rs6893333	G	C	G	C	-0.121344	0.0275006	NA	0.183176	FALSE	TRUE	TRUE	ebi-a-GCST006465	5	18640112	0.0235997	54884	0.2439	Endometrial cancer (endometrioid histology) || id:ebi-a-GCST006465	Endometrial cancer (endometrioid histology)	Endometrial cancer (endometrioid histology) || ||	TRUE	igd	0.0231491	1.56083e-07	genus..Ruminococcusgnavusgroup.id.14376	TRUE	reported	ambUOF	textfile	2	FALSE
69	rs6895524	A	G	A	G	-0.0818194	-0.0166232	NA	0.392328	FALSE	FALSE	FALSE	ebi-a-GCST006465	5	18677203	0.0184953	54884	0.368772	Endometrial cancer (endometrioid histology) || id:ebi-a-GCST006465	Endometrial cancer (endometrioid histology)	Endometrial cancer (endometrioid histology) || ||	TRUE	igd	0.0181642	7.75534e-06	genus..Ruminococcusgnavusgroup.id.14376	TRUE	reported	ambUOF	textfile	2	TRUE
70	rs71599205	C	T	C	T	-0.113786	0.0311369	NA	0.183433	FALSE	FALSE	FALSE	ebi-a-GCST006465	5	18691650	0.0235542	54884	0.186193	Endometrial cancer (endometrioid histology) || id:ebi-a-GCST006465	Endometrial cancer (endometrioid histology)	Endometrial cancer (endometrioid histology) || ||	TRUE	igd	0.0231057	8.22687e-07	genus..Ruminococcusgnavusgroup.id.14376	TRUE	reported	ambUOF	textfile	2	TRUE
71	rs7710079	C	T	C	T	-0.0887958	0.0440335	NA	0.245792	FALSE	FALSE	FALSE	ebi-a-GCST006465	5	18684309	0.0208509	54884	0.0347016	Endometrial cancer (endometrioid histology) || id:ebi-a-GCST006465	Endometrial cancer (endometrioid histology)	Endometrial cancer (endometrioid histology) || ||	TRUE	igd	0.0202339	9.43255e-06	genus..Ruminococcusgnavusgroup.id.14376	TRUE	reported	ambUOF	textfile	2	TRUE
72	rs78399089	T	C	T	C	0.144445	0.0298074	NA	0.0875627	FALSE	FALSE	FALSE	ebi-a-GCST006465	3	146290310	0.0323756	54884	0.35722	Endometrial cancer (endometrioid histology) || id:ebi-a-GCST006465	Endometrial cancer (endometrioid histology)	Endometrial cancer (endometrioid histology) || ||	TRUE	igd	0.0326618	6.62998e-06	genus..Ruminococcusgnavusgroup.id.14376	TRUE	reported	ambUOF	textfile	2	TRUE
73	rs934940	A	C	A	C	-0.105045	-0.016455	NA	0.18106	FALSE	FALSE	FALSE	ebi-a-GCST006465	2	122096018	0.0246798	54884	0.504938	Endometrial cancer (endometrioid histology) || id:ebi-a-GCST006465	Endometrial cancer (endometrioid histology)	Endometrial cancer (endometrioid histology) || ||	TRUE	igd	0.0229588	2.73705e-06	genus..Ruminococcusgnavusgroup.id.14376	TRUE	reported	ambUOF	textfile	2	TRUE
74	rs9872758	T	C	T	C	0.0849233	-0.027568	NA	0.486015	FALSE	FALSE	FALSE	ebi-a-GCST006465	3	66701616	0.0194284	54884	0.155912	Endometrial cancer (endometrioid histology) || id:ebi-a-GCST006465	Endometrial cancer (endometrioid histology)	Endometrial cancer (endometrioid histology) || ||	TRUE	igd	0.0176643	1.66029e-06	genus..Ruminococcusgnavusgroup.id.14376	TRUE	reported	ambUOF	textfile	2	TRUE

## Sheet: genus.CandidatusSoleaferrea
	SNP	effect_allele.exposure	other_allele.exposure	effect_allele.outcome	other_allele.outcome	beta.exposure	beta.outcome	eaf.exposure	eaf.outcome	remove	palindromic	ambiguous	id.outcome	chr	pos	se.outcome	samplesize.outcome	pval.outcome	outcome	originalname.outcome	outcome.deprecated	mr_keep.outcome	data_source.outcome	se.exposure	pval.exposure	exposure	mr_keep.exposure	pval_origin.exposure	id.exposure	data_source.exposure	action	mr_keep
1	rs10090365	A	G	A	G	-0.0834413	0.0155805	NA	0.539638	FALSE	FALSE	FALSE	ebi-a-GCST006465	8	138638199	0.0184297	54884	0.397888	Endometrial cancer (endometrioid histology) || id:ebi-a-GCST006465	Endometrial cancer (endometrioid histology)	Endometrial cancer (endometrioid histology) || ||	TRUE	igd	0.0180989	4.17309e-06	genus.CandidatusSoleaferrea.id.11350	TRUE	reported	B5KmVc	textfile	2	TRUE
2	rs10108780	A	G	A	G	-0.092834	0.0294251	NA	0.286179	FALSE	FALSE	FALSE	ebi-a-GCST006465	8	123882833	0.0203915	54884	0.149019	Endometrial cancer (endometrioid histology) || id:ebi-a-GCST006465	Endometrial cancer (endometrioid histology)	Endometrial cancer (endometrioid histology) || ||	TRUE	igd	0.0199807	3.64079e-06	genus.CandidatusSoleaferrea.id.11350	TRUE	reported	B5KmVc	textfile	2	TRUE
3	rs10457187	A	G	A	G	-0.121284	0.0196312	NA	0.123713	FALSE	FALSE	FALSE	ebi-a-GCST006465	6	109336051	0.0270142	54884	0.467411	Endometrial cancer (endometrioid histology) || id:ebi-a-GCST006465	Endometrial cancer (endometrioid histology)	Endometrial cancer (endometrioid histology) || ||	TRUE	igd	0.0278678	8.05254e-06	genus.CandidatusSoleaferrea.id.11350	TRUE	reported	B5KmVc	textfile	2	TRUE
4	rs10809135	T	C	T	C	0.0834858	-0.0273871	NA	0.520085	FALSE	FALSE	FALSE	ebi-a-GCST006465	9	10611282	0.0194997	54884	0.160174	Endometrial cancer (endometrioid histology) || id:ebi-a-GCST006465	Endometrial cancer (endometrioid histology)	Endometrial cancer (endometrioid histology) || ||	TRUE	igd	0.0182426	5.47174e-06	genus.CandidatusSoleaferrea.id.11350	TRUE	reported	B5KmVc	textfile	2	TRUE
5	rs11071652	C	G	C	G	-0.0958826	0.0212378	NA	0.222185	FALSE	TRUE	TRUE	ebi-a-GCST006465	15	62397186	0.0213067	54884	0.318877	Endometrial cancer (endometrioid histology) || id:ebi-a-GCST006465	Endometrial cancer (endometrioid histology)	Endometrial cancer (endometrioid histology) || ||	TRUE	igd	0.0214205	7.82648e-06	genus.CandidatusSoleaferrea.id.11350	TRUE	reported	B5KmVc	textfile	2	FALSE
6	rs11153159	G	C	G	C	-0.12805	0.0237086	NA	0.11615	FALSE	TRUE	TRUE	ebi-a-GCST006465	6	109376647	0.0278299	54884	0.394263	Endometrial cancer (endometrioid histology) || id:ebi-a-GCST006465	Endometrial cancer (endometrioid histology)	Endometrial cancer (endometrioid histology) || ||	TRUE	igd	0.0285446	4.41523e-06	genus.CandidatusSoleaferrea.id.11350	TRUE	reported	B5KmVc	textfile	2	FALSE
7	rs113393759	T	C	T	C	-0.122854	0.0202781	NA	0.123729	FALSE	FALSE	FALSE	ebi-a-GCST006465	6	109347731	0.0270293	54884	0.453119	Endometrial cancer (endometrioid histology) || id:ebi-a-GCST006465	Endometrial cancer (endometrioid histology)	Endometrial cancer (endometrioid histology) || ||	TRUE	igd	0.0278682	5.48134e-06	genus.CandidatusSoleaferrea.id.11350	TRUE	reported	B5KmVc	textfile	2	TRUE
8	rs117412830	G	A	G	A	-0.122375	0.0186874	NA	0.123656	FALSE	FALSE	FALSE	ebi-a-GCST006465	6	109336617	0.027022	54884	0.489212	Endometrial cancer (endometrioid histology) || id:ebi-a-GCST006465	Endometrial cancer (endometrioid histology)	Endometrial cancer (endometrioid histology) || ||	TRUE	igd	0.0279513	6.40075e-06	genus.CandidatusSoleaferrea.id.11350	TRUE	reported	B5KmVc	textfile	2	TRUE
9	rs11752532	G	C	G	C	-0.122364	0.0196343	NA	0.123713	FALSE	TRUE	TRUE	ebi-a-GCST006465	6	109335969	0.0270142	54884	0.46734	Endometrial cancer (endometrioid histology) || id:ebi-a-GCST006465	Endometrial cancer (endometrioid histology)	Endometrial cancer (endometrioid histology) || ||	TRUE	igd	0.027872	6.59519e-06	genus.CandidatusSoleaferrea.id.11350	TRUE	reported	B5KmVc	textfile	2	FALSE
10	rs11755471	C	T	C	T	-0.120579	0.0195851	NA	0.123735	FALSE	FALSE	FALSE	ebi-a-GCST006465	6	109342169	0.0270196	54884	0.468546	Endometrial cancer (endometrioid histology) || id:ebi-a-GCST006465	Endometrial cancer (endometrioid histology)	Endometrial cancer (endometrioid histology) || ||	TRUE	igd	0.0278657	8.76e-06	genus.CandidatusSoleaferrea.id.11350	TRUE	reported	B5KmVc	textfile	2	TRUE
11	rs12140117	C	A	C	A	0.102436	0.0092568	NA	0.190723	FALSE	FALSE	FALSE	ebi-a-GCST006465	1	224699805	0.0229782	54884	0.687057	Endometrial cancer (endometrioid histology) || id:ebi-a-GCST006465	Endometrial cancer (endometrioid histology)	Endometrial cancer (endometrioid histology) || ||	TRUE	igd	0.0229501	9.40512e-06	genus.CandidatusSoleaferrea.id.11350	TRUE	reported	B5KmVc	textfile	2	TRUE
12	rs12141016	C	T	C	T	0.101906	0.00828408	NA	0.191575	FALSE	FALSE	FALSE	ebi-a-GCST006465	1	224699643	0.0229295	54884	0.717887	Endometrial cancer (endometrioid histology) || id:ebi-a-GCST006465	Endometrial cancer (endometrioid histology)	Endometrial cancer (endometrioid histology) || ||	TRUE	igd	0.0228417	9.13226e-06	genus.CandidatusSoleaferrea.id.11350	TRUE	reported	B5KmVc	textfile	2	TRUE
13	rs12197912	T	C	T	C	-0.119898	0.0129035	NA	0.124622	FALSE	FALSE	FALSE	ebi-a-GCST006465	6	109338147	0.0269943	54884	0.632645	Endometrial cancer (endometrioid histology) || id:ebi-a-GCST006465	Endometrial cancer (endometrioid histology)	Endometrial cancer (endometrioid histology) || ||	TRUE	igd	0.0278676	9.90217e-06	genus.CandidatusSoleaferrea.id.11350	TRUE	reported	B5KmVc	textfile	2	TRUE
14	rs12198088	T	C	T	C	-0.120961	0.0208686	NA	0.123844	FALSE	FALSE	FALSE	ebi-a-GCST006465	6	109338433	0.0270024	54884	0.439616	Endometrial cancer (endometrioid histology) || id:ebi-a-GCST006465	Endometrial cancer (endometrioid histology)	Endometrial cancer (endometrioid histology) || ||	TRUE	igd	0.0278748	7.75047e-06	genus.CandidatusSoleaferrea.id.11350	TRUE	reported	B5KmVc	textfile	2	TRUE
15	rs12205053	C	T	C	T	-0.120228	0.0194583	NA	0.123742	FALSE	FALSE	FALSE	ebi-a-GCST006465	6	109338110	0.0270113	54884	0.471294	Endometrial cancer (endometrioid histology) || id:ebi-a-GCST006465	Endometrial cancer (endometrioid histology)	Endometrial cancer (endometrioid histology) || ||	TRUE	igd	0.0278672	9.16275e-06	genus.CandidatusSoleaferrea.id.11350	TRUE	reported	B5KmVc	textfile	2	TRUE
16	rs12205061	C	T	C	T	-0.120393	0.0196434	NA	0.123886	FALSE	FALSE	FALSE	ebi-a-GCST006465	6	109338161	0.0270107	54884	0.467076	Endometrial cancer (endometrioid histology) || id:ebi-a-GCST006465	Endometrial cancer (endometrioid histology)	Endometrial cancer (endometrioid histology) || ||	TRUE	igd	0.0278671	8.81273e-06	genus.CandidatusSoleaferrea.id.11350	TRUE	reported	B5KmVc	textfile	2	TRUE
17	rs12206634	A	G	A	G	-0.121627	0.0203251	NA	0.123608	FALSE	FALSE	FALSE	ebi-a-GCST006465	6	109353407	0.0270351	54884	0.452169	Endometrial cancer (endometrioid histology) || id:ebi-a-GCST006465	Endometrial cancer (endometrioid histology)	Endometrial cancer (endometrioid histology) || ||	TRUE	igd	0.0279348	8.24783e-06	genus.CandidatusSoleaferrea.id.11350	TRUE	reported	B5KmVc	textfile	2	TRUE
18	rs12374597	G	A	G	A	-0.122464	0.0203386	NA	0.123732	FALSE	FALSE	FALSE	ebi-a-GCST006465	6	109346184	0.0270213	54884	0.451638	Endometrial cancer (endometrioid histology) || id:ebi-a-GCST006465	Endometrial cancer (endometrioid histology)	Endometrial cancer (endometrioid histology) || ||	TRUE	igd	0.0278692	5.87012e-06	genus.CandidatusSoleaferrea.id.11350	TRUE	reported	B5KmVc	textfile	2	TRUE
19	rs12374658	C	T	C	T	-0.121428	0.0200947	NA	0.123687	FALSE	FALSE	FALSE	ebi-a-GCST006465	6	109345930	0.027028	54884	0.457192	Endometrial cancer (endometrioid histology) || id:ebi-a-GCST006465	Endometrial cancer (endometrioid histology)	Endometrial cancer (endometrioid histology) || ||	TRUE	igd	0.0278699	7.33034e-06	genus.CandidatusSoleaferrea.id.11350	TRUE	reported	B5KmVc	textfile	2	TRUE
20	rs12500231	A	T	A	T	0.0813853	0.0183341	NA	0.430171	FALSE	TRUE	TRUE	ebi-a-GCST006465	4	52935445	0.0182939	54884	0.316248	Endometrial cancer (endometrioid histology) || id:ebi-a-GCST006465	Endometrial cancer (endometrioid histology)	Endometrial cancer (endometrioid histology) || ||	TRUE	igd	0.0182696	7.67641e-06	genus.CandidatusSoleaferrea.id.11350	TRUE	reported	B5KmVc	textfile	2	FALSE
21	rs12566578	A	T	A	T	0.108418	0.00908227	NA	0.193476	FALSE	TRUE	TRUE	ebi-a-GCST006465	1	224689785	0.0228008	54884	0.690384	Endometrial cancer (endometrioid histology) || id:ebi-a-GCST006465	Endometrial cancer (endometrioid histology)	Endometrial cancer (endometrioid histology) || ||	TRUE	igd	0.0227955	2.45638e-06	genus.CandidatusSoleaferrea.id.11350	TRUE	reported	B5KmVc	textfile	2	FALSE
22	rs12679756	A	G	A	G	-0.083138	0.0173327	NA	0.3812	FALSE	FALSE	FALSE	ebi-a-GCST006465	8	123876719	0.0207566	54884	0.403693	Endometrial cancer (endometrioid histology) || id:ebi-a-GCST006465	Endometrial cancer (endometrioid histology)	Endometrial cancer (endometrioid histology) || ||	TRUE	igd	0.0187616	9.69067e-06	genus.CandidatusSoleaferrea.id.11350	TRUE	reported	B5KmVc	textfile	2	TRUE
23	rs12681352	T	C	T	C	-0.0875644	0.0254267	NA	0.285636	FALSE	FALSE	FALSE	ebi-a-GCST006465	8	123881909	0.0200158	54884	0.203966	Endometrial cancer (endometrioid histology) || id:ebi-a-GCST006465	Endometrial cancer (endometrioid histology)	Endometrial cancer (endometrioid histology) || ||	TRUE	igd	0.0197224	9.97671e-06	genus.CandidatusSoleaferrea.id.11350	TRUE	reported	B5KmVc	textfile	2	TRUE
24	rs13269653	G	A	G	A	-0.0896374	0.0296559	NA	0.285502	FALSE	FALSE	FALSE	ebi-a-GCST006465	8	123883014	0.0204484	54884	0.146982	Endometrial cancer (endometrioid histology) || id:ebi-a-GCST006465	Endometrial cancer (endometrioid histology)	Endometrial cancer (endometrioid histology) || ||	TRUE	igd	0.019986	7.66974e-06	genus.CandidatusSoleaferrea.id.11350	TRUE	reported	B5KmVc	textfile	2	TRUE
25	rs1891244	T	A	T	A	0.111155	0.0101332	NA	0.191779	FALSE	TRUE	TRUE	ebi-a-GCST006465	1	224687199	0.0228967	54884	0.658083	Endometrial cancer (endometrioid histology) || id:ebi-a-GCST006465	Endometrial cancer (endometrioid histology)	Endometrial cancer (endometrioid histology) || ||	TRUE	igd	0.0231889	1.71521e-06	genus.CandidatusSoleaferrea.id.11350	TRUE	reported	B5KmVc	textfile	2	FALSE
26	rs2193878	T	A	T	A	0.228255	-0.0271589	NA	0.0504219	FALSE	TRUE	TRUE	ebi-a-GCST006465	3	190349049	0.0439558	54884	0.536662	Endometrial cancer (endometrioid histology) || id:ebi-a-GCST006465	Endometrial cancer (endometrioid histology)	Endometrial cancer (endometrioid histology) || ||	TRUE	igd	0.0509241	9.45546e-06	genus.CandidatusSoleaferrea.id.11350	TRUE	reported	B5KmVc	textfile	2	FALSE
27	rs36155147	C	T	C	T	0.104966	-0.0193432	NA	0.357538	FALSE	FALSE	FALSE	ebi-a-GCST006465	7	352368	0.0318972	54884	0.544234	Endometrial cancer (endometrioid histology) || id:ebi-a-GCST006465	Endometrial cancer (endometrioid histology)	Endometrial cancer (endometrioid histology) || ||	TRUE	igd	0.0240995	5.41138e-06	genus.CandidatusSoleaferrea.id.11350	TRUE	reported	B5KmVc	textfile	2	TRUE
28	rs36160691	G	A	G	A	0.10388	-0.0129378	NA	0.363685	FALSE	FALSE	FALSE	ebi-a-GCST006465	7	351270	0.0318747	54884	0.684821	Endometrial cancer (endometrioid histology) || id:ebi-a-GCST006465	Endometrial cancer (endometrioid histology)	Endometrial cancer (endometrioid histology) || ||	TRUE	igd	0.023696	5.72525e-06	genus.CandidatusSoleaferrea.id.11350	TRUE	reported	B5KmVc	textfile	2	TRUE
29	rs386526	C	G	C	G	0.0818459	0.00463983	NA	0.477169	FALSE	TRUE	TRUE	ebi-a-GCST006465	10	82879688	0.0193311	54884	0.810316	Endometrial cancer (endometrioid histology) || id:ebi-a-GCST006465	Endometrial cancer (endometrioid histology)	Endometrial cancer (endometrioid histology) || ||	TRUE	igd	0.0180086	8.33076e-06	genus.CandidatusSoleaferrea.id.11350	TRUE	reported	B5KmVc	textfile	2	FALSE
30	rs4294381	T	C	T	C	0.112197	0.0101109	NA	0.191789	FALSE	FALSE	FALSE	ebi-a-GCST006465	1	224688107	0.0228968	54884	0.658788	Endometrial cancer (endometrioid histology) || id:ebi-a-GCST006465	Endometrial cancer (endometrioid histology)	Endometrial cancer (endometrioid histology) || ||	TRUE	igd	0.023186	1.3685e-06	genus.CandidatusSoleaferrea.id.11350	TRUE	reported	B5KmVc	textfile	2	TRUE
31	rs4653589	G	A	G	A	0.110179	0.0091208	NA	0.193497	FALSE	FALSE	FALSE	ebi-a-GCST006465	1	224688598	0.0227981	54884	0.689108	Endometrial cancer (endometrioid histology) || id:ebi-a-GCST006465	Endometrial cancer (endometrioid histology)	Endometrial cancer (endometrioid histology) || ||	TRUE	igd	0.0227916	1.66088e-06	genus.CandidatusSoleaferrea.id.11350	TRUE	reported	B5KmVc	textfile	2	TRUE
32	rs4678258	T	C	T	C	0.0986136	0.0135791	NA	0.235505	FALSE	FALSE	FALSE	ebi-a-GCST006465	3	137945192	0.0215857	54884	0.529298	Endometrial cancer (endometrioid histology) || id:ebi-a-GCST006465	Endometrial cancer (endometrioid histology)	Endometrial cancer (endometrioid histology) || ||	TRUE	igd	0.0215646	5.53183e-06	genus.CandidatusSoleaferrea.id.11350	TRUE	reported	B5KmVc	textfile	2	TRUE
33	rs61825792	T	C	T	C	0.112199	0.0101278	NA	0.191786	FALSE	FALSE	FALSE	ebi-a-GCST006465	1	224687852	0.0228967	54884	0.658252	Endometrial cancer (endometrioid histology) || id:ebi-a-GCST006465	Endometrial cancer (endometrioid histology)	Endometrial cancer (endometrioid histology) || ||	TRUE	igd	0.0231856	1.37233e-06	genus.CandidatusSoleaferrea.id.11350	TRUE	reported	B5KmVc	textfile	2	TRUE
34	rs62203853	A	C	A	C	0.100167	-0.00559427	NA	0.1944	FALSE	FALSE	FALSE	ebi-a-GCST006465	20	41279686	0.0250962	54884	0.823603	Endometrial cancer (endometrioid histology) || id:ebi-a-GCST006465	Endometrial cancer (endometrioid histology)	Endometrial cancer (endometrioid histology) || ||	TRUE	igd	0.0223389	8.3761e-06	genus.CandidatusSoleaferrea.id.11350	TRUE	reported	B5KmVc	textfile	2	TRUE
35	rs6426133	A	G	A	G	0.103996	0.00743797	NA	0.191867	FALSE	FALSE	FALSE	ebi-a-GCST006465	1	224698363	0.0228807	54884	0.745123	Endometrial cancer (endometrioid histology) || id:ebi-a-GCST006465	Endometrial cancer (endometrioid histology)	Endometrial cancer (endometrioid histology) || ||	TRUE	igd	0.0228642	6.26547e-06	genus.CandidatusSoleaferrea.id.11350	TRUE	reported	B5KmVc	textfile	2	TRUE
36	rs6489992	A	G	A	G	-0.0840437	0.0111482	NA	0.365569	FALSE	FALSE	FALSE	ebi-a-GCST006465	12	115352769	0.0184506	54884	0.545699	Endometrial cancer (endometrioid histology) || id:ebi-a-GCST006465	Endometrial cancer (endometrioid histology)	Endometrial cancer (endometrioid histology) || ||	TRUE	igd	0.0187031	7.88786e-06	genus.CandidatusSoleaferrea.id.11350	TRUE	reported	B5KmVc	textfile	2	TRUE
37	rs6494306	A	G	A	G	-0.0969304	0.0201017	NA	0.221759	FALSE	FALSE	FALSE	ebi-a-GCST006465	15	62394540	0.0213434	54884	0.346283	Endometrial cancer (endometrioid histology) || id:ebi-a-GCST006465	Endometrial cancer (endometrioid histology)	Endometrial cancer (endometrioid histology) || ||	TRUE	igd	0.0214221	5.80051e-06	genus.CandidatusSoleaferrea.id.11350	TRUE	reported	B5KmVc	textfile	2	TRUE
38	rs6568555	G	A	G	A	-0.122648	0.0197881	NA	0.123704	FALSE	FALSE	FALSE	ebi-a-GCST006465	6	109331777	0.0270148	54884	0.463868	Endometrial cancer (endometrioid histology) || id:ebi-a-GCST006465	Endometrial cancer (endometrioid histology)	Endometrial cancer (endometrioid histology) || ||	TRUE	igd	0.0278794	6.16139e-06	genus.CandidatusSoleaferrea.id.11350	TRUE	reported	B5KmVc	textfile	2	TRUE
39	rs6665956	A	T	A	T	0.109717	0.0094126	NA	0.191691	FALSE	TRUE	TRUE	ebi-a-GCST006465	1	224690834	0.0229088	54884	0.681166	Endometrial cancer (endometrioid histology) || id:ebi-a-GCST006465	Endometrial cancer (endometrioid histology)	Endometrial cancer (endometrioid histology) || ||	TRUE	igd	0.0231863	2.39595e-06	genus.CandidatusSoleaferrea.id.11350	TRUE	reported	B5KmVc	textfile	2	FALSE
40	rs6881988	G	C	G	C	-0.0819131	-0.0214959	NA	0.422151	FALSE	TRUE	TRUE	ebi-a-GCST006465	5	172758774	0.0220666	54884	0.329989	Endometrial cancer (endometrioid histology) || id:ebi-a-GCST006465	Endometrial cancer (endometrioid histology)	Endometrial cancer (endometrioid histology) || ||	TRUE	igd	0.018185	9.22889e-06	genus.CandidatusSoleaferrea.id.11350	TRUE	reported	B5KmVc	textfile	2	FALSE
41	rs712065	C	T	C	T	0.108642	0.00982466	NA	0.191176	FALSE	FALSE	FALSE	ebi-a-GCST006465	1	224696628	0.0229496	54884	0.668579	Endometrial cancer (endometrioid histology) || id:ebi-a-GCST006465	Endometrial cancer (endometrioid histology)	Endometrial cancer (endometrioid histology) || ||	TRUE	igd	0.0231716	2.90841e-06	genus.CandidatusSoleaferrea.id.11350	TRUE	reported	B5KmVc	textfile	2	TRUE
42	rs712066	T	C	T	C	0.107046	0.00939861	NA	0.192177	FALSE	FALSE	FALSE	ebi-a-GCST006465	1	224699166	0.022899	54884	0.681486	Endometrial cancer (endometrioid histology) || id:ebi-a-GCST006465	Endometrial cancer (endometrioid histology)	Endometrial cancer (endometrioid histology) || ||	TRUE	igd	0.0228062	3.2229e-06	genus.CandidatusSoleaferrea.id.11350	TRUE	reported	B5KmVc	textfile	2	TRUE
43	rs7400877	T	C	T	C	-0.0951085	0.00230598	NA	0.226825	FALSE	FALSE	FALSE	ebi-a-GCST006465	14	76403542	0.0214902	54884	0.914548	Endometrial cancer (endometrioid histology) || id:ebi-a-GCST006465	Endometrial cancer (endometrioid histology)	Endometrial cancer (endometrioid histology) || ||	TRUE	igd	0.0212799	9.29448e-06	genus.CandidatusSoleaferrea.id.11350	TRUE	reported	B5KmVc	textfile	2	TRUE
44	rs74188131	G	T	G	T	0.102151	-0.0214622	NA	0.354663	FALSE	FALSE	FALSE	ebi-a-GCST006465	7	351515	0.0363758	54884	0.555182	Endometrial cancer (endometrioid histology) || id:ebi-a-GCST006465	Endometrial cancer (endometrioid histology)	Endometrial cancer (endometrioid histology) || ||	TRUE	igd	0.0240567	8.06374e-06	genus.CandidatusSoleaferrea.id.11350	TRUE	reported	B5KmVc	textfile	2	TRUE
45	rs74214552	G	C	G	C	0.101947	-0.0397985	NA	0.346106	FALSE	TRUE	TRUE	ebi-a-GCST006465	7	351900	0.0366372	54884	0.277352	Endometrial cancer (endometrioid histology) || id:ebi-a-GCST006465	Endometrial cancer (endometrioid histology)	Endometrial cancer (endometrioid histology) || ||	TRUE	igd	0.0241727	9.89326e-06	genus.CandidatusSoleaferrea.id.11350	TRUE	reported	B5KmVc	textfile	2	FALSE
46	rs75263286	C	G	C	G	-0.120515	0.0184045	NA	0.123737	FALSE	TRUE	TRUE	ebi-a-GCST006465	6	109350489	0.027018	54884	0.495748	Endometrial cancer (endometrioid histology) || id:ebi-a-GCST006465	Endometrial cancer (endometrioid histology)	Endometrial cancer (endometrioid histology) || ||	TRUE	igd	0.0279506	9.22221e-06	genus.CandidatusSoleaferrea.id.11350	TRUE	reported	B5KmVc	textfile	2	FALSE
47	rs75942063	A	G	A	G	-0.122326	0.0195739	NA	0.123604	FALSE	FALSE	FALSE	ebi-a-GCST006465	6	109352545	0.0270412	54884	0.469155	Endometrial cancer (endometrioid histology) || id:ebi-a-GCST006465	Endometrial cancer (endometrioid histology)	Endometrial cancer (endometrioid histology) || ||	TRUE	igd	0.0279554	7.10008e-06	genus.CandidatusSoleaferrea.id.11350	TRUE	reported	B5KmVc	textfile	2	TRUE
48	rs7759014	G	A	G	A	-0.120939	0.0209023	NA	0.123754	FALSE	FALSE	FALSE	ebi-a-GCST006465	6	109351125	0.0270229	54884	0.439225	Endometrial cancer (endometrioid histology) || id:ebi-a-GCST006465	Endometrial cancer (endometrioid histology)	Endometrial cancer (endometrioid histology) || ||	TRUE	igd	0.0278744	8.53768e-06	genus.CandidatusSoleaferrea.id.11350	TRUE	reported	B5KmVc	textfile	2	TRUE
49	rs7765732	C	A	C	A	-0.123348	0.0208565	NA	0.123873	FALSE	FALSE	FALSE	ebi-a-GCST006465	6	109347057	0.027022	54884	0.440211	Endometrial cancer (endometrioid histology) || id:ebi-a-GCST006465	Endometrial cancer (endometrioid histology)	Endometrial cancer (endometrioid histology) || ||	TRUE	igd	0.0278709	5.10141e-06	genus.CandidatusSoleaferrea.id.11350	TRUE	reported	B5KmVc	textfile	2	TRUE
50	rs7766248	T	C	T	C	-0.123381	0.0200841	NA	0.123707	FALSE	FALSE	FALSE	ebi-a-GCST006465	6	109347262	0.0270293	54884	0.457452	Endometrial cancer (endometrioid histology) || id:ebi-a-GCST006465	Endometrial cancer (endometrioid histology)	Endometrial cancer (endometrioid histology) || ||	TRUE	igd	0.0278709	5.07488e-06	genus.CandidatusSoleaferrea.id.11350	TRUE	reported	B5KmVc	textfile	2	TRUE
51	rs7767882	A	C	A	C	-0.12222	0.0193342	NA	0.123726	FALSE	FALSE	FALSE	ebi-a-GCST006465	6	109334971	0.0270164	54884	0.474208	Endometrial cancer (endometrioid histology) || id:ebi-a-GCST006465	Endometrial cancer (endometrioid histology)	Endometrial cancer (endometrioid histology) || ||	TRUE	igd	0.0278753	6.35037e-06	genus.CandidatusSoleaferrea.id.11350	TRUE	reported	B5KmVc	textfile	2	TRUE
52	rs791504	A	T	A	T	0.107953	0.00736896	NA	0.193394	FALSE	TRUE	TRUE	ebi-a-GCST006465	1	224694877	0.0228545	54884	0.747128	Endometrial cancer (endometrioid histology) || id:ebi-a-GCST006465	Endometrial cancer (endometrioid histology)	Endometrial cancer (endometrioid histology) || ||	TRUE	igd	0.0227892	2.6386e-06	genus.CandidatusSoleaferrea.id.11350	TRUE	reported	B5KmVc	textfile	2	FALSE
53	rs79465564	T	C	T	C	-0.121429	0.0191634	NA	0.12361	FALSE	FALSE	FALSE	ebi-a-GCST006465	6	109350290	0.0270395	54884	0.478499	Endometrial cancer (endometrioid histology) || id:ebi-a-GCST006465	Endometrial cancer (endometrioid histology)	Endometrial cancer (endometrioid histology) || ||	TRUE	igd	0.0279497	7.55659e-06	genus.CandidatusSoleaferrea.id.11350	TRUE	reported	B5KmVc	textfile	2	TRUE
54	rs830149	C	G	C	G	0.184647	-0.0417324	NA	0.052013	FALSE	TRUE	TRUE	ebi-a-GCST006465	19	47991441	0.0423429	54884	0.324338	Endometrial cancer (endometrioid histology) || id:ebi-a-GCST006465	Endometrial cancer (endometrioid histology)	Endometrial cancer (endometrioid histology) || ||	TRUE	igd	0.0397237	9.58382e-06	genus.CandidatusSoleaferrea.id.11350	TRUE	reported	B5KmVc	textfile	2	FALSE
55	rs9973954	A	G	A	G	0.0892075	0.0142438	NA	0.293572	FALSE	FALSE	FALSE	ebi-a-GCST006465	2	19885907	0.0196671	54884	0.468914	Endometrial cancer (endometrioid histology) || id:ebi-a-GCST006465	Endometrial cancer (endometrioid histology)	Endometrial cancer (endometrioid histology) || ||	TRUE	igd	0.0195401	5.94796e-06	genus.CandidatusSoleaferrea.id.11350	TRUE	reported	B5KmVc	textfile	2	TRUE

## Sheet: genus.Intestinimonas
	SNP	effect_allele.exposure	other_allele.exposure	effect_allele.outcome	other_allele.outcome	beta.exposure	beta.outcome	eaf.exposure	eaf.outcome	remove	palindromic	ambiguous	id.outcome	chr	pos	se.outcome	samplesize.outcome	pval.outcome	outcome	originalname.outcome	outcome.deprecated	mr_keep.outcome	data_source.outcome	se.exposure	pval.exposure	exposure	mr_keep.exposure	pval_origin.exposure	id.exposure	data_source.exposure	action	mr_keep
1	rs1000888	C	G	C	G	-0.0585038	-0.0333932	NA	0.381067	FALSE	TRUE	TRUE	ebi-a-GCST006465	13	23343542	0.0186089	54884	0.0727378	Endometrial cancer (endometrioid histology) || id:ebi-a-GCST006465	Endometrial cancer (endometrioid histology)	Endometrial cancer (endometrioid histology) || ||	TRUE	igd	0.013219	9.71299e-06	genus.Intestinimonas.id.2062	TRUE	reported	blkDdy	textfile	2	FALSE
2	rs10262702	T	C	T	C	0.0918017	-0.0474932	NA	0.132906	FALSE	FALSE	FALSE	ebi-a-GCST006465	7	66890843	0.0290834	54884	0.102469	Endometrial cancer (endometrioid histology) || id:ebi-a-GCST006465	Endometrial cancer (endometrioid histology)	Endometrial cancer (endometrioid histology) || ||	TRUE	igd	0.0194885	2.06073e-06	genus.Intestinimonas.id.2062	TRUE	reported	blkDdy	textfile	2	TRUE
3	rs1037943	G	A	G	A	0.0807217	-0.00600998	NA	0.184	FALSE	FALSE	FALSE	ebi-a-GCST006465	2	6514735	0.0236991	54884	0.799808	Endometrial cancer (endometrioid histology) || id:ebi-a-GCST006465	Endometrial cancer (endometrioid histology)	Endometrial cancer (endometrioid histology) || ||	TRUE	igd	0.0166096	1.14199e-06	genus.Intestinimonas.id.2062	TRUE	reported	blkDdy	textfile	2	TRUE
4	rs1037944	A	G	A	G	0.0816204	-0.0064324	NA	0.184012	FALSE	FALSE	FALSE	ebi-a-GCST006465	2	6514724	0.0237013	54884	0.786088	Endometrial cancer (endometrioid histology) || id:ebi-a-GCST006465	Endometrial cancer (endometrioid histology)	Endometrial cancer (endometrioid histology) || ||	TRUE	igd	0.0166116	8.56926e-07	genus.Intestinimonas.id.2062	TRUE	reported	blkDdy	textfile	2	TRUE
5	rs10475099	T	A	T	A	0.117419	-0.00230891	NA	0.063584	FALSE	TRUE	TRUE	ebi-a-GCST006465	5	17210076	0.0398156	54884	0.953757	Endometrial cancer (endometrioid histology) || id:ebi-a-GCST006465	Endometrial cancer (endometrioid histology)	Endometrial cancer (endometrioid histology) || ||	TRUE	igd	0.0256776	4.06008e-06	genus.Intestinimonas.id.2062	TRUE	reported	blkDdy	textfile	2	FALSE
6	rs11258177	C	T	C	T	0.0649125	-0.0198688	NA	0.384881	FALSE	FALSE	FALSE	ebi-a-GCST006465	10	13122769	0.0196438	54884	0.311801	Endometrial cancer (endometrioid histology) || id:ebi-a-GCST006465	Endometrial cancer (endometrioid histology)	Endometrial cancer (endometrioid histology) || ||	TRUE	igd	0.0133626	1.14484e-06	genus.Intestinimonas.id.2062	TRUE	reported	blkDdy	textfile	2	TRUE
7	rs11258178	A	G	A	G	0.0660742	-0.0234556	NA	0.379735	FALSE	FALSE	FALSE	ebi-a-GCST006465	10	13124513	0.019682	54884	0.233369	Endometrial cancer (endometrioid histology) || id:ebi-a-GCST006465	Endometrial cancer (endometrioid histology)	Endometrial cancer (endometrioid histology) || ||	TRUE	igd	0.0134139	6.98195e-07	genus.Intestinimonas.id.2062	TRUE	reported	blkDdy	textfile	2	TRUE
8	rs11258179	A	G	A	G	0.0645066	-0.0192289	NA	0.379587	FALSE	FALSE	FALSE	ebi-a-GCST006465	10	13126342	0.0197526	54884	0.330311	Endometrial cancer (endometrioid histology) || id:ebi-a-GCST006465	Endometrial cancer (endometrioid histology)	Endometrial cancer (endometrioid histology) || ||	TRUE	igd	0.0134041	1.43263e-06	genus.Intestinimonas.id.2062	TRUE	reported	blkDdy	textfile	2	TRUE
9	rs11679012	A	G	A	G	0.079852	-0.00532438	NA	0.184091	FALSE	FALSE	FALSE	ebi-a-GCST006465	2	6525616	0.0236777	54884	0.822081	Endometrial cancer (endometrioid histology) || id:ebi-a-GCST006465	Endometrial cancer (endometrioid histology)	Endometrial cancer (endometrioid histology) || ||	TRUE	igd	0.0166221	1.46094e-06	genus.Intestinimonas.id.2062	TRUE	reported	blkDdy	textfile	2	TRUE
10	rs11689582	T	A	T	A	0.0802064	-0.00506299	NA	0.183946	FALSE	TRUE	TRUE	ebi-a-GCST006465	2	6520897	0.023684	54884	0.830724	Endometrial cancer (endometrioid histology) || id:ebi-a-GCST006465	Endometrial cancer (endometrioid histology)	Endometrial cancer (endometrioid histology) || ||	TRUE	igd	0.0166182	1.30908e-06	genus.Intestinimonas.id.2062	TRUE	reported	blkDdy	textfile	2	FALSE
11	rs11690270	C	G	C	G	0.080972	-0.00201173	NA	0.184687	FALSE	TRUE	TRUE	ebi-a-GCST006465	2	6518628	0.0236644	54884	0.932253	Endometrial cancer (endometrioid histology) || id:ebi-a-GCST006465	Endometrial cancer (endometrioid histology)	Endometrial cancer (endometrioid histology) || ||	TRUE	igd	0.0166095	1.01979e-06	genus.Intestinimonas.id.2062	TRUE	reported	blkDdy	textfile	2	FALSE
12	rs11928843	G	A	G	A	-0.0607331	0.00426556	NA	0.465219	FALSE	FALSE	FALSE	ebi-a-GCST006465	3	17187915	0.0189338	54884	0.821755	Endometrial cancer (endometrioid histology) || id:ebi-a-GCST006465	Endometrial cancer (endometrioid histology)	Endometrial cancer (endometrioid histology) || ||	TRUE	igd	0.0132035	4.20567e-06	genus.Intestinimonas.id.2062	TRUE	reported	blkDdy	textfile	2	TRUE
13	rs12226153	A	G	A	G	-0.151142	0.047343	NA	0.0530725	FALSE	FALSE	FALSE	ebi-a-GCST006465	11	94364293	0.0410602	54884	0.248905	Endometrial cancer (endometrioid histology) || id:ebi-a-GCST006465	Endometrial cancer (endometrioid histology)	Endometrial cancer (endometrioid histology) || ||	TRUE	igd	0.0306922	5.12171e-07	genus.Intestinimonas.id.2062	TRUE	reported	blkDdy	textfile	2	TRUE
14	rs12566247	T	A	T	A	0.0637084	-0.00456544	NA	0.349024	FALSE	TRUE	TRUE	ebi-a-GCST006465	1	43767569	0.0200597	54884	0.819963	Endometrial cancer (endometrioid histology) || id:ebi-a-GCST006465	Endometrial cancer (endometrioid histology)	Endometrial cancer (endometrioid histology) || ||	TRUE	igd	0.0135355	2.19054e-06	genus.Intestinimonas.id.2062	TRUE	reported	blkDdy	textfile	2	FALSE
15	rs13398390	G	C	G	C	0.0812387	-0.005326	NA	0.184058	FALSE	TRUE	TRUE	ebi-a-GCST006465	2	6519138	0.0236863	54884	0.822092	Endometrial cancer (endometrioid histology) || id:ebi-a-GCST006465	Endometrial cancer (endometrioid histology)	Endometrial cancer (endometrioid histology) || ||	TRUE	igd	0.0166105	9.53117e-07	genus.Intestinimonas.id.2062	TRUE	reported	blkDdy	textfile	2	FALSE
16	rs13422601	G	A	G	A	0.0790737	-0.00502016	NA	0.184055	FALSE	FALSE	FALSE	ebi-a-GCST006465	2	6522390	0.0236797	54884	0.832105	Endometrial cancer (endometrioid histology) || id:ebi-a-GCST006465	Endometrial cancer (endometrioid histology)	Endometrial cancer (endometrioid histology) || ||	TRUE	igd	0.0166159	1.8021e-06	genus.Intestinimonas.id.2062	TRUE	reported	blkDdy	textfile	2	TRUE
17	rs1350892	C	G	C	G	0.0815851	-0.00520101	NA	0.184055	FALSE	TRUE	TRUE	ebi-a-GCST006465	2	6520373	0.0236838	54884	0.826181	Endometrial cancer (endometrioid histology) || id:ebi-a-GCST006465	Endometrial cancer (endometrioid histology)	Endometrial cancer (endometrioid histology) || ||	TRUE	igd	0.0166131	8.59606e-07	genus.Intestinimonas.id.2062	TRUE	reported	blkDdy	textfile	2	FALSE
18	rs1350893	A	G	A	G	0.0811634	-0.000644751	NA	0.185409	FALSE	FALSE	FALSE	ebi-a-GCST006465	2	6520473	0.0236319	54884	0.978234	Endometrial cancer (endometrioid histology) || id:ebi-a-GCST006465	Endometrial cancer (endometrioid histology)	Endometrial cancer (endometrioid histology) || ||	TRUE	igd	0.016615	9.73436e-07	genus.Intestinimonas.id.2062	TRUE	reported	blkDdy	textfile	2	TRUE
19	rs1381514	T	C	T	C	0.0803236	-0.00519077	NA	0.184071	FALSE	FALSE	FALSE	ebi-a-GCST006465	2	6520287	0.0236842	54884	0.826521	Endometrial cancer (endometrioid histology) || id:ebi-a-GCST006465	Endometrial cancer (endometrioid histology)	Endometrial cancer (endometrioid histology) || ||	TRUE	igd	0.0166131	1.22762e-06	genus.Intestinimonas.id.2062	TRUE	reported	blkDdy	textfile	2	TRUE
20	rs1381515	T	C	T	C	0.0809287	-0.00525525	NA	0.184069	FALSE	FALSE	FALSE	ebi-a-GCST006465	2	6520343	0.0236832	54884	0.824393	Endometrial cancer (endometrioid histology) || id:ebi-a-GCST006465	Endometrial cancer (endometrioid histology)	Endometrial cancer (endometrioid histology) || ||	TRUE	igd	0.0166132	1.03991e-06	genus.Intestinimonas.id.2062	TRUE	reported	blkDdy	textfile	2	TRUE
21	rs1381516	A	T	A	T	0.0809565	-0.00532856	NA	0.183978	FALSE	TRUE	TRUE	ebi-a-GCST006465	2	6520451	0.0236833	54884	0.821985	Endometrial cancer (endometrioid histology) || id:ebi-a-GCST006465	Endometrial cancer (endometrioid histology)	Endometrial cancer (endometrioid histology) || ||	TRUE	igd	0.0166147	1.03241e-06	genus.Intestinimonas.id.2062	TRUE	reported	blkDdy	textfile	2	FALSE
22	rs17067892	C	T	C	T	0.107194	-0.0293373	NA	0.0721971	FALSE	FALSE	FALSE	ebi-a-GCST006465	8	3763540	0.0356299	54884	0.410286	Endometrial cancer (endometrioid histology) || id:ebi-a-GCST006465	Endometrial cancer (endometrioid histology)	Endometrial cancer (endometrioid histology) || ||	TRUE	igd	0.0250013	6.37926e-06	genus.Intestinimonas.id.2062	TRUE	reported	blkDdy	textfile	2	TRUE
23	rs1859797	G	A	G	A	0.060368	0.0124751	NA	0.475684	FALSE	FALSE	FALSE	ebi-a-GCST006465	7	22007303	0.0179434	54884	0.4869	Endometrial cancer (endometrioid histology) || id:ebi-a-GCST006465	Endometrial cancer (endometrioid histology)	Endometrial cancer (endometrioid histology) || ||	TRUE	igd	0.0131793	4.12235e-06	genus.Intestinimonas.id.2062	TRUE	reported	blkDdy	textfile	2	TRUE
24	rs1870850	G	A	G	A	0.0816974	-0.0062801	NA	0.184042	FALSE	FALSE	FALSE	ebi-a-GCST006465	2	6512058	0.0237049	54884	0.791065	Endometrial cancer (endometrioid histology) || id:ebi-a-GCST006465	Endometrial cancer (endometrioid histology)	Endometrial cancer (endometrioid histology) || ||	TRUE	igd	0.016612	8.9576e-07	genus.Intestinimonas.id.2062	TRUE	reported	blkDdy	textfile	2	TRUE
25	rs2099538	G	A	G	A	-0.164347	-0.00736618	NA	0.0452316	FALSE	FALSE	FALSE	ebi-a-GCST006465	16	58832377	0.0456615	54884	0.87184	Endometrial cancer (endometrioid histology) || id:ebi-a-GCST006465	Endometrial cancer (endometrioid histology)	Endometrial cancer (endometrioid histology) || ||	TRUE	igd	0.0376523	7.44987e-06	genus.Intestinimonas.id.2062	TRUE	reported	blkDdy	textfile	2	TRUE
26	rs2276760	A	G	A	G	-0.0685234	-0.00160594	NA	0.207578	FALSE	FALSE	FALSE	ebi-a-GCST006465	3	150620956	0.0228815	54884	0.944046	Endometrial cancer (endometrioid histology) || id:ebi-a-GCST006465	Endometrial cancer (endometrioid histology)	Endometrial cancer (endometrioid histology) || ||	TRUE	igd	0.0152546	7.84062e-06	genus.Intestinimonas.id.2062	TRUE	reported	blkDdy	textfile	2	TRUE
27	rs2731794	C	T	C	T	0.120632	-0.00202541	NA	0.0636394	FALSE	FALSE	FALSE	ebi-a-GCST006465	5	17209391	0.0401971	54884	0.959814	Endometrial cancer (endometrioid histology) || id:ebi-a-GCST006465	Endometrial cancer (endometrioid histology)	Endometrial cancer (endometrioid histology) || ||	TRUE	igd	0.0257529	1.91744e-06	genus.Intestinimonas.id.2062	TRUE	reported	blkDdy	textfile	2	TRUE
28	rs28373400	T	C	T	C	0.0812921	-0.00627281	NA	0.18408	FALSE	FALSE	FALSE	ebi-a-GCST006465	2	6513646	0.0237005	54884	0.791263	Endometrial cancer (endometrioid histology) || id:ebi-a-GCST006465	Endometrial cancer (endometrioid histology)	Endometrial cancer (endometrioid histology) || ||	TRUE	igd	0.016609	9.94329e-07	genus.Intestinimonas.id.2062	TRUE	reported	blkDdy	textfile	2	TRUE
29	rs28615759	T	C	T	C	0.0808095	-0.00665997	NA	0.183698	FALSE	FALSE	FALSE	ebi-a-GCST006465	2	6513553	0.0237061	54884	0.778757	Endometrial cancer (endometrioid histology) || id:ebi-a-GCST006465	Endometrial cancer (endometrioid histology)	Endometrial cancer (endometrioid histology) || ||	TRUE	igd	0.016609	1.15565e-06	genus.Intestinimonas.id.2062	TRUE	reported	blkDdy	textfile	2	TRUE
30	rs28704834	C	T	C	T	0.0805793	-0.00665651	NA	0.183689	FALSE	FALSE	FALSE	ebi-a-GCST006465	2	6513547	0.0237061	54884	0.778868	Endometrial cancer (endometrioid histology) || id:ebi-a-GCST006465	Endometrial cancer (endometrioid histology)	Endometrial cancer (endometrioid histology) || ||	TRUE	igd	0.016609	1.24455e-06	genus.Intestinimonas.id.2062	TRUE	reported	blkDdy	textfile	2	TRUE
31	rs2930225	G	T	G	T	0.0729524	0.00391411	NA	0.256614	FALSE	FALSE	FALSE	ebi-a-GCST006465	16	85327902	0.021688	54884	0.856781	Endometrial cancer (endometrioid histology) || id:ebi-a-GCST006465	Endometrial cancer (endometrioid histology)	Endometrial cancer (endometrioid histology) || ||	TRUE	igd	0.0152948	1.34622e-06	genus.Intestinimonas.id.2062	TRUE	reported	blkDdy	textfile	2	TRUE
32	rs4113676	A	C	A	C	-0.218507	0.0248168	NA	0.0477605	FALSE	FALSE	FALSE	ebi-a-GCST006465	20	6218922	0.0457007	54884	0.587109	Endometrial cancer (endometrioid histology) || id:ebi-a-GCST006465	Endometrial cancer (endometrioid histology)	Endometrial cancer (endometrioid histology) || ||	TRUE	igd	0.0490152	7.41635e-06	genus.Intestinimonas.id.2062	TRUE	reported	blkDdy	textfile	2	TRUE
33	rs4287737	C	G	C	G	0.0806997	-0.0063131	NA	0.184034	FALSE	TRUE	TRUE	ebi-a-GCST006465	2	6511891	0.0237058	54884	0.79	Endometrial cancer (endometrioid histology) || id:ebi-a-GCST006465	Endometrial cancer (endometrioid histology)	Endometrial cancer (endometrioid histology) || ||	TRUE	igd	0.0166128	1.21992e-06	genus.Intestinimonas.id.2062	TRUE	reported	blkDdy	textfile	2	FALSE
34	rs4722076	G	A	G	A	0.0580317	0.0141993	NA	0.475498	FALSE	FALSE	FALSE	ebi-a-GCST006465	7	22006971	0.0180228	54884	0.430782	Endometrial cancer (endometrioid histology) || id:ebi-a-GCST006465	Endometrial cancer (endometrioid histology)	Endometrial cancer (endometrioid histology) || ||	TRUE	igd	0.0131864	9.15166e-06	genus.Intestinimonas.id.2062	TRUE	reported	blkDdy	textfile	2	TRUE
35	rs4784055	T	C	T	C	-0.175324	-0.0147679	NA	0.0452221	FALSE	FALSE	FALSE	ebi-a-GCST006465	16	58818770	0.0456244	54884	0.746177	Endometrial cancer (endometrioid histology) || id:ebi-a-GCST006465	Endometrial cancer (endometrioid histology)	Endometrial cancer (endometrioid histology) || ||	TRUE	igd	0.038599	8.71812e-07	genus.Intestinimonas.id.2062	TRUE	reported	blkDdy	textfile	2	TRUE
36	rs56186705	A	T	A	T	0.063678	-0.0226522	NA	0.374638	FALSE	TRUE	TRUE	ebi-a-GCST006465	10	13126417	0.019784	54884	0.25222	Endometrial cancer (endometrioid histology) || id:ebi-a-GCST006465	Endometrial cancer (endometrioid histology)	Endometrial cancer (endometrioid histology) || ||	TRUE	igd	0.0134553	1.78896e-06	genus.Intestinimonas.id.2062	TRUE	reported	blkDdy	textfile	2	FALSE
37	rs57647068	G	A	G	A	0.0797795	-0.00505076	NA	0.184058	FALSE	FALSE	FALSE	ebi-a-GCST006465	2	6523009	0.0236783	54884	0.831087	Endometrial cancer (endometrioid histology) || id:ebi-a-GCST006465	Endometrial cancer (endometrioid histology)	Endometrial cancer (endometrioid histology) || ||	TRUE	igd	0.0166155	1.47242e-06	genus.Intestinimonas.id.2062	TRUE	reported	blkDdy	textfile	2	TRUE
38	rs59872056	A	G	A	G	0.0811817	-0.00535081	NA	0.184017	FALSE	FALSE	FALSE	ebi-a-GCST006465	2	6519402	0.0236905	54884	0.821308	Endometrial cancer (endometrioid histology) || id:ebi-a-GCST006465	Endometrial cancer (endometrioid histology)	Endometrial cancer (endometrioid histology) || ||	TRUE	igd	0.0166105	9.66401e-07	genus.Intestinimonas.id.2062	TRUE	reported	blkDdy	textfile	2	TRUE
39	rs60282801	C	T	C	T	0.0803754	-0.00587078	NA	0.184053	FALSE	FALSE	FALSE	ebi-a-GCST006465	2	6515501	0.0237007	54884	0.804363	Endometrial cancer (endometrioid histology) || id:ebi-a-GCST006465	Endometrial cancer (endometrioid histology)	Endometrial cancer (endometrioid histology) || ||	TRUE	igd	0.016611	1.30415e-06	genus.Intestinimonas.id.2062	TRUE	reported	blkDdy	textfile	2	TRUE
40	rs60896692	C	T	C	T	0.080299	-0.00523061	NA	0.183498	FALSE	FALSE	FALSE	ebi-a-GCST006465	2	6521059	0.0236891	54884	0.825246	Endometrial cancer (endometrioid histology) || id:ebi-a-GCST006465	Endometrial cancer (endometrioid histology)	Endometrial cancer (endometrioid histology) || ||	TRUE	igd	0.0166156	1.26268e-06	genus.Intestinimonas.id.2062	TRUE	reported	blkDdy	textfile	2	TRUE
41	rs62109972	C	T	C	T	0.0806995	-0.00564596	NA	0.184016	FALSE	FALSE	FALSE	ebi-a-GCST006465	2	6518105	0.0236945	54884	0.811663	Endometrial cancer (endometrioid histology) || id:ebi-a-GCST006465	Endometrial cancer (endometrioid histology)	Endometrial cancer (endometrioid histology) || ||	TRUE	igd	0.0166107	1.08748e-06	genus.Intestinimonas.id.2062	TRUE	reported	blkDdy	textfile	2	TRUE
42	rs62109973	C	T	C	T	0.080113	-0.00543034	NA	0.183938	FALSE	FALSE	FALSE	ebi-a-GCST006465	2	6518238	0.0236905	54884	0.818697	Endometrial cancer (endometrioid histology) || id:ebi-a-GCST006465	Endometrial cancer (endometrioid histology)	Endometrial cancer (endometrioid histology) || ||	TRUE	igd	0.0166101	1.27514e-06	genus.Intestinimonas.id.2062	TRUE	reported	blkDdy	textfile	2	TRUE
43	rs62109974	C	T	C	T	0.0802436	-0.00542354	NA	0.183972	FALSE	FALSE	FALSE	ebi-a-GCST006465	2	6518241	0.0236903	54884	0.81892	Endometrial cancer (endometrioid histology) || id:ebi-a-GCST006465	Endometrial cancer (endometrioid histology)	Endometrial cancer (endometrioid histology) || ||	TRUE	igd	0.0166101	1.22677e-06	genus.Intestinimonas.id.2062	TRUE	reported	blkDdy	textfile	2	TRUE
44	rs62109975	C	G	C	G	0.0808054	-0.00546152	NA	0.184078	FALSE	TRUE	TRUE	ebi-a-GCST006465	2	6518318	0.0236886	54884	0.817661	Endometrial cancer (endometrioid histology) || id:ebi-a-GCST006465	Endometrial cancer (endometrioid histology)	Endometrial cancer (endometrioid histology) || ||	TRUE	igd	0.0166095	1.03676e-06	genus.Intestinimonas.id.2062	TRUE	reported	blkDdy	textfile	2	FALSE
45	rs62109976	A	G	A	G	0.0806313	-0.0054485	NA	0.184078	FALSE	FALSE	FALSE	ebi-a-GCST006465	2	6518329	0.0236886	54884	0.818088	Endometrial cancer (endometrioid histology) || id:ebi-a-GCST006465	Endometrial cancer (endometrioid histology)	Endometrial cancer (endometrioid histology) || ||	TRUE	igd	0.0166095	1.09148e-06	genus.Intestinimonas.id.2062	TRUE	reported	blkDdy	textfile	2	TRUE
46	rs62240188	G	A	G	A	0.130074	-0.0186861	NA	0.0746218	FALSE	FALSE	FALSE	ebi-a-GCST006465	3	10611142	0.0404169	54884	0.643842	Endometrial cancer (endometrioid histology) || id:ebi-a-GCST006465	Endometrial cancer (endometrioid histology)	Endometrial cancer (endometrioid histology) || ||	TRUE	igd	0.0267179	2.20308e-06	genus.Intestinimonas.id.2062	TRUE	reported	blkDdy	textfile	2	TRUE
47	rs62427239	C	A	C	A	0.162658	0.142845	NA	0.0508575	FALSE	FALSE	FALSE	ebi-a-GCST006465	6	155737906	0.0470643	54884	0.00240453	Endometrial cancer (endometrioid histology) || id:ebi-a-GCST006465	Endometrial cancer (endometrioid histology)	Endometrial cancer (endometrioid histology) || ||	TRUE	igd	0.0367647	9.40505e-06	genus.Intestinimonas.id.2062	TRUE	reported	blkDdy	textfile	2	TRUE
48	rs66542626	A	G	A	G	0.0598534	0.016677	NA	0.45052	FALSE	FALSE	FALSE	ebi-a-GCST006465	7	22006430	0.0184456	54884	0.365933	Endometrial cancer (endometrioid histology) || id:ebi-a-GCST006465	Endometrial cancer (endometrioid histology)	Endometrial cancer (endometrioid histology) || ||	TRUE	igd	0.0132415	5.5239e-06	genus.Intestinimonas.id.2062	TRUE	reported	blkDdy	textfile	2	TRUE
49	rs6716504	C	T	C	T	0.079965	-0.00528405	NA	0.184104	FALSE	FALSE	FALSE	ebi-a-GCST006465	2	6524377	0.0236751	54884	0.823387	Endometrial cancer (endometrioid histology) || id:ebi-a-GCST006465	Endometrial cancer (endometrioid histology)	Endometrial cancer (endometrioid histology) || ||	TRUE	igd	0.016622	1.39997e-06	genus.Intestinimonas.id.2062	TRUE	reported	blkDdy	textfile	2	TRUE
50	rs6784625	T	C	T	C	-0.0594486	0.0011386	NA	0.446836	FALSE	FALSE	FALSE	ebi-a-GCST006465	3	17186500	0.0195248	54884	0.953497	Endometrial cancer (endometrioid histology) || id:ebi-a-GCST006465	Endometrial cancer (endometrioid histology)	Endometrial cancer (endometrioid histology) || ||	TRUE	igd	0.0132919	8.937e-06	genus.Intestinimonas.id.2062	TRUE	reported	blkDdy	textfile	2	TRUE
51	rs67857937	A	C	A	C	0.0809741	-0.00623468	NA	0.184071	FALSE	FALSE	FALSE	ebi-a-GCST006465	2	6513717	0.0237002	54884	0.792501	Endometrial cancer (endometrioid histology) || id:ebi-a-GCST006465	Endometrial cancer (endometrioid histology)	Endometrial cancer (endometrioid histology) || ||	TRUE	igd	0.0166094	1.09319e-06	genus.Intestinimonas.id.2062	TRUE	reported	blkDdy	textfile	2	TRUE
52	rs6934519	C	T	C	T	0.0692373	-0.00399708	NA	0.253165	FALSE	FALSE	FALSE	ebi-a-GCST006465	6	67200802	0.0214006	54884	0.851838	Endometrial cancer (endometrioid histology) || id:ebi-a-GCST006465	Endometrial cancer (endometrioid histology)	Endometrial cancer (endometrioid histology) || ||	TRUE	igd	0.0151154	8.56956e-06	genus.Intestinimonas.id.2062	TRUE	reported	blkDdy	textfile	2	TRUE
53	rs716604	A	G	A	G	0.0818068	-0.00624701	NA	0.184418	FALSE	FALSE	FALSE	ebi-a-GCST006465	2	6514088	0.0236911	54884	0.792022	Endometrial cancer (endometrioid histology) || id:ebi-a-GCST006465	Endometrial cancer (endometrioid histology)	Endometrial cancer (endometrioid histology) || ||	TRUE	igd	0.0165992	8.5663e-07	genus.Intestinimonas.id.2062	TRUE	reported	blkDdy	textfile	2	TRUE
54	rs716605	G	A	G	A	0.0816399	-0.00626168	NA	0.184075	FALSE	FALSE	FALSE	ebi-a-GCST006465	2	6513882	0.0236993	54884	0.791617	Endometrial cancer (endometrioid histology) || id:ebi-a-GCST006465	Endometrial cancer (endometrioid histology)	Endometrial cancer (endometrioid histology) || ||	TRUE	igd	0.0166095	8.74688e-07	genus.Intestinimonas.id.2062	TRUE	reported	blkDdy	textfile	2	TRUE
55	rs7170984	T	C	T	C	-0.0658116	0.00926661	NA	0.300103	FALSE	FALSE	FALSE	ebi-a-GCST006465	15	93819735	0.0217018	54884	0.66938	Endometrial cancer (endometrioid histology) || id:ebi-a-GCST006465	Endometrial cancer (endometrioid histology)	Endometrial cancer (endometrioid histology) || ||	TRUE	igd	0.0140767	2.98356e-06	genus.Intestinimonas.id.2062	TRUE	reported	blkDdy	textfile	2	TRUE
56	rs72774198	A	G	A	G	0.0806283	-0.00526007	NA	0.183498	FALSE	FALSE	FALSE	ebi-a-GCST006465	2	6521069	0.023689	54884	0.824277	Endometrial cancer (endometrioid histology) || id:ebi-a-GCST006465	Endometrial cancer (endometrioid histology)	Endometrial cancer (endometrioid histology) || ||	TRUE	igd	0.0166155	1.13584e-06	genus.Intestinimonas.id.2062	TRUE	reported	blkDdy	textfile	2	TRUE
57	rs72895940	G	A	G	A	-0.140116	-0.109684	NA	0.051096	FALSE	FALSE	FALSE	ebi-a-GCST006465	4	114608381	0.044504	54884	0.013717	Endometrial cancer (endometrioid histology) || id:ebi-a-GCST006465	Endometrial cancer (endometrioid histology)	Endometrial cancer (endometrioid histology) || ||	TRUE	igd	0.0315377	9.32585e-06	genus.Intestinimonas.id.2062	TRUE	reported	blkDdy	textfile	2	TRUE
58	rs72982915	C	T	C	T	0.183158	0.0666263	NA	0.054039	FALSE	FALSE	FALSE	ebi-a-GCST006465	2	140898088	0.0405357	54884	0.100249	Endometrial cancer (endometrioid histology) || id:ebi-a-GCST006465	Endometrial cancer (endometrioid histology)	Endometrial cancer (endometrioid histology) || ||	TRUE	igd	0.0402743	4.91157e-06	genus.Intestinimonas.id.2062	TRUE	reported	blkDdy	textfile	2	TRUE
59	rs7568334	A	T	A	T	0.0792399	-0.00575067	NA	0.183866	FALSE	TRUE	TRUE	ebi-a-GCST006465	2	6525158	0.0236801	54884	0.808123	Endometrial cancer (endometrioid histology) || id:ebi-a-GCST006465	Endometrial cancer (endometrioid histology)	Endometrial cancer (endometrioid histology) || ||	TRUE	igd	0.0166239	1.75662e-06	genus.Intestinimonas.id.2062	TRUE	reported	blkDdy	textfile	2	FALSE
60	rs7568340	G	T	G	T	0.0791385	-0.00575636	NA	0.183867	FALSE	FALSE	FALSE	ebi-a-GCST006465	2	6525180	0.0236802	54884	0.807938	Endometrial cancer (endometrioid histology) || id:ebi-a-GCST006465	Endometrial cancer (endometrioid histology)	Endometrial cancer (endometrioid histology) || ||	TRUE	igd	0.016624	1.80862e-06	genus.Intestinimonas.id.2062	TRUE	reported	blkDdy	textfile	2	TRUE
61	rs7581071	C	G	C	G	0.0800535	-0.00453974	NA	0.183844	FALSE	TRUE	TRUE	ebi-a-GCST006465	2	6525927	0.0236844	54884	0.847995	Endometrial cancer (endometrioid histology) || id:ebi-a-GCST006465	Endometrial cancer (endometrioid histology)	Endometrial cancer (endometrioid histology) || ||	TRUE	igd	0.0166213	1.39777e-06	genus.Intestinimonas.id.2062	TRUE	reported	blkDdy	textfile	2	FALSE
62	rs80092034	A	G	A	G	-0.140274	-0.107478	NA	0.05111	FALSE	FALSE	FALSE	ebi-a-GCST006465	4	114608786	0.0445249	54884	0.0157834	Endometrial cancer (endometrioid histology) || id:ebi-a-GCST006465	Endometrial cancer (endometrioid histology)	Endometrial cancer (endometrioid histology) || ||	TRUE	igd	0.0315078	9.06558e-06	genus.Intestinimonas.id.2062	TRUE	reported	blkDdy	textfile	2	TRUE
63	rs9823439	T	C	T	C	-0.0581947	0.00321001	NA	0.455231	FALSE	FALSE	FALSE	ebi-a-GCST006465	3	17187502	0.0192473	54884	0.867546	Endometrial cancer (endometrioid histology) || id:ebi-a-GCST006465	Endometrial cancer (endometrioid histology)	Endometrial cancer (endometrioid histology) || ||	TRUE	igd	0.0131455	9.85876e-06	genus.Intestinimonas.id.2062	TRUE	reported	blkDdy	textfile	2	TRUE
64	rs994794	G	C	G	C	-0.141905	-0.107145	NA	0.0512341	FALSE	TRUE	TRUE	ebi-a-GCST006465	4	114608814	0.044526	54884	0.0161128	Endometrial cancer (endometrioid histology) || id:ebi-a-GCST006465	Endometrial cancer (endometrioid histology)	Endometrial cancer (endometrioid histology) || ||	TRUE	igd	0.0315074	7.30503e-06	genus.Intestinimonas.id.2062	TRUE	reported	blkDdy	textfile	2	FALSE
65	rs9989754	A	G	A	G	0.0790161	-0.0042326	NA	0.18408	FALSE	FALSE	FALSE	ebi-a-GCST006465	2	6523425	0.0236739	54884	0.858105	Endometrial cancer (endometrioid histology) || id:ebi-a-GCST006465	Endometrial cancer (endometrioid histology)	Endometrial cancer (endometrioid histology) || ||	TRUE	igd	0.0166196	1.88149e-06	genus.Intestinimonas.id.2062	TRUE	reported	blkDdy	textfile	2	TRUE
66	rs9989886	G	A	G	A	0.0787361	-0.00541799	NA	0.184078	FALSE	FALSE	FALSE	ebi-a-GCST006465	2	6523821	0.0236754	54884	0.818989	Endometrial cancer (endometrioid histology) || id:ebi-a-GCST006465	Endometrial cancer (endometrioid histology)	Endometrial cancer (endometrioid histology) || ||	TRUE	igd	0.0166194	1.97708e-06	genus.Intestinimonas.id.2062	TRUE	reported	blkDdy	textfile	2	TRUE

## Sheet: phylum.Euryarchaeota
	SNP	effect_allele.exposure	other_allele.exposure	effect_allele.outcome	other_allele.outcome	beta.exposure	beta.outcome	eaf.exposure	eaf.outcome	remove	palindromic	ambiguous	id.outcome	chr	pos	se.outcome	samplesize.outcome	pval.outcome	outcome	originalname.outcome	outcome.deprecated	mr_keep.outcome	data_source.outcome	se.exposure	pval.exposure	exposure	mr_keep.exposure	pval_origin.exposure	id.exposure	data_source.exposure	action	mr_keep
1	rs10202904	T	G	T	G	-0.115986	0.0171481	NA	0.416224	FALSE	FALSE	FALSE	ebi-a-GCST006465	2	125440268	0.018265	54884	0.347807	Endometrial cancer (endometrioid histology) || id:ebi-a-GCST006465	Endometrial cancer (endometrioid histology)	Endometrial cancer (endometrioid histology) || ||	TRUE	igd	0.0230271	6.1888e-07	phylum.Euryarchaeota.id.55	TRUE	reported	1REkkv	textfile	2	TRUE
2	rs10206171	T	C	T	C	-0.112438	0.0105762	NA	0.36967	FALSE	FALSE	FALSE	ebi-a-GCST006465	2	125447191	0.0190531	54884	0.578833	Endometrial cancer (endometrioid histology) || id:ebi-a-GCST006465	Endometrial cancer (endometrioid histology)	Endometrial cancer (endometrioid histology) || ||	TRUE	igd	0.0247322	6.57629e-06	phylum.Euryarchaeota.id.55	TRUE	reported	1REkkv	textfile	2	TRUE
3	rs11022995	G	A	G	A	-0.10373	-0.0261769	NA	0.464651	FALSE	FALSE	FALSE	ebi-a-GCST006465	11	13893667	0.0202421	54884	0.195944	Endometrial cancer (endometrioid histology) || id:ebi-a-GCST006465	Endometrial cancer (endometrioid histology)	Endometrial cancer (endometrioid histology) || ||	TRUE	igd	0.0228889	7.73001e-06	phylum.Euryarchaeota.id.55	TRUE	reported	1REkkv	textfile	2	TRUE
4	rs11147839	A	G	A	G	0.210756	0.00517112	NA	0.0715937	FALSE	FALSE	FALSE	ebi-a-GCST006465	13	41955162	0.0352799	54884	0.883468	Endometrial cancer (endometrioid histology) || id:ebi-a-GCST006465	Endometrial cancer (endometrioid histology)	Endometrial cancer (endometrioid histology) || ||	TRUE	igd	0.0436877	1.75228e-06	phylum.Euryarchaeota.id.55	TRUE	reported	1REkkv	textfile	2	TRUE
5	rs12155661	T	C	T	C	-0.116771	-0.0148854	NA	0.22819	FALSE	FALSE	FALSE	ebi-a-GCST006465	8	58016276	0.0219619	54884	0.497909	Endometrial cancer (endometrioid histology) || id:ebi-a-GCST006465	Endometrial cancer (endometrioid histology)	Endometrial cancer (endometrioid histology) || ||	TRUE	igd	0.0264417	9.15746e-06	phylum.Euryarchaeota.id.55	TRUE	reported	1REkkv	textfile	2	TRUE
6	rs12711690	A	G	A	G	-0.108131	0.0166681	NA	0.414457	FALSE	FALSE	FALSE	ebi-a-GCST006465	2	125434310	0.0182486	54884	0.361035	Endometrial cancer (endometrioid histology) || id:ebi-a-GCST006465	Endometrial cancer (endometrioid histology)	Endometrial cancer (endometrioid histology) || ||	TRUE	igd	0.0230363	3.44417e-06	phylum.Euryarchaeota.id.55	TRUE	reported	1REkkv	textfile	2	TRUE
7	rs1869500	C	A	C	A	-0.113943	0.0173181	NA	0.414767	FALSE	FALSE	FALSE	ebi-a-GCST006465	2	125437070	0.0182621	54884	0.342972	Endometrial cancer (endometrioid histology) || id:ebi-a-GCST006465	Endometrial cancer (endometrioid histology)	Endometrial cancer (endometrioid histology) || ||	TRUE	igd	0.0230304	9.86913e-07	phylum.Euryarchaeota.id.55	TRUE	reported	1REkkv	textfile	2	TRUE
8	rs34928225	T	C	T	C	0.19977	-0.00438056	NA	0.0759574	FALSE	FALSE	FALSE	ebi-a-GCST006465	6	146840876	0.0359122	54884	0.902915	Endometrial cancer (endometrioid histology) || id:ebi-a-GCST006465	Endometrial cancer (endometrioid histology)	Endometrial cancer (endometrioid histology) || ||	TRUE	igd	0.0425421	4.33093e-06	phylum.Euryarchaeota.id.55	TRUE	reported	1REkkv	textfile	2	TRUE
9	rs3923545	C	G	C	G	0.20854	0.00794448	NA	0.0712869	FALSE	TRUE	TRUE	ebi-a-GCST006465	13	41961665	0.0353874	54884	0.822368	Endometrial cancer (endometrioid histology) || id:ebi-a-GCST006465	Endometrial cancer (endometrioid histology)	Endometrial cancer (endometrioid histology) || ||	TRUE	igd	0.0436841	1.87609e-06	phylum.Euryarchaeota.id.55	TRUE	reported	1REkkv	textfile	2	FALSE
10	rs41288287	T	C	T	C	0.200641	0.00482823	NA	0.0716319	FALSE	FALSE	FALSE	ebi-a-GCST006465	13	41949961	0.0351589	54884	0.890773	Endometrial cancer (endometrioid histology) || id:ebi-a-GCST006465	Endometrial cancer (endometrioid histology)	Endometrial cancer (endometrioid histology) || ||	TRUE	igd	0.0435846	5.38599e-06	phylum.Euryarchaeota.id.55	TRUE	reported	1REkkv	textfile	2	TRUE
11	rs45498998	G	A	G	A	-0.131882	0.0296697	NA	0.18875	FALSE	FALSE	FALSE	ebi-a-GCST006465	21	27368994	0.0230233	54884	0.197508	Endometrial cancer (endometrioid histology) || id:ebi-a-GCST006465	Endometrial cancer (endometrioid histology)	Endometrial cancer (endometrioid histology) || ||	TRUE	igd	0.029229	5.32453e-06	phylum.Euryarchaeota.id.55	TRUE	reported	1REkkv	textfile	2	TRUE
12	rs45567540	C	G	C	G	-0.129538	0.0296183	NA	0.188208	FALSE	TRUE	TRUE	ebi-a-GCST006465	21	27368761	0.0230334	54884	0.198483	Endometrial cancer (endometrioid histology) || id:ebi-a-GCST006465	Endometrial cancer (endometrioid histology)	Endometrial cancer (endometrioid histology) || ||	TRUE	igd	0.0292475	7.72226e-06	phylum.Euryarchaeota.id.55	TRUE	reported	1REkkv	textfile	2	FALSE
13	rs4848258	T	A	T	A	-0.104877	0.0177091	NA	0.416098	FALSE	TRUE	TRUE	ebi-a-GCST006465	2	125446861	0.0183117	54884	0.333497	Endometrial cancer (endometrioid histology) || id:ebi-a-GCST006465	Endometrial cancer (endometrioid histology)	Endometrial cancer (endometrioid histology) || ||	TRUE	igd	0.0230384	6.62004e-06	phylum.Euryarchaeota.id.55	TRUE	reported	1REkkv	textfile	2	FALSE
14	rs4848970	T	G	T	G	0.114783	-0.0166867	NA	0.381422	FALSE	FALSE	FALSE	ebi-a-GCST006465	2	125446588	0.0186403	54884	0.370683	Endometrial cancer (endometrioid histology) || id:ebi-a-GCST006465	Endometrial cancer (endometrioid histology)	Endometrial cancer (endometrioid histology) || ||	TRUE	igd	0.0238926	1.50572e-06	phylum.Euryarchaeota.id.55	TRUE	reported	1REkkv	textfile	2	TRUE
15	rs56001610	A	G	A	G	-0.185902	0.0401941	NA	0.0899181	FALSE	FALSE	FALSE	ebi-a-GCST006465	3	15022743	0.0316358	54884	0.203897	Endometrial cancer (endometrioid histology) || id:ebi-a-GCST006465	Endometrial cancer (endometrioid histology)	Endometrial cancer (endometrioid histology) || ||	TRUE	igd	0.0410925	9.95881e-06	phylum.Euryarchaeota.id.55	TRUE	reported	1REkkv	textfile	2	TRUE
16	rs56131665	G	A	G	A	0.176759	0.00970649	NA	0.0966519	FALSE	FALSE	FALSE	ebi-a-GCST006465	5	178160975	0.0310459	54884	0.754546	Endometrial cancer (endometrioid histology) || id:ebi-a-GCST006465	Endometrial cancer (endometrioid histology)	Endometrial cancer (endometrioid histology) || ||	TRUE	igd	0.0385787	5.30389e-06	phylum.Euryarchaeota.id.55	TRUE	reported	1REkkv	textfile	2	TRUE
17	rs56209241	A	G	A	G	-0.193769	0.0383387	NA	0.0892183	FALSE	FALSE	FALSE	ebi-a-GCST006465	3	15006272	0.0317988	54884	0.227947	Endometrial cancer (endometrioid histology) || id:ebi-a-GCST006465	Endometrial cancer (endometrioid histology)	Endometrial cancer (endometrioid histology) || ||	TRUE	igd	0.0415348	4.86427e-06	phylum.Euryarchaeota.id.55	TRUE	reported	1REkkv	textfile	2	TRUE
18	rs58106718	T	A	T	A	-0.182018	0.038842	NA	0.0904034	FALSE	TRUE	TRUE	ebi-a-GCST006465	3	15058403	0.031556	54884	0.218364	Endometrial cancer (endometrioid histology) || id:ebi-a-GCST006465	Endometrial cancer (endometrioid histology)	Endometrial cancer (endometrioid histology) || ||	TRUE	igd	0.0406022	9.41323e-06	phylum.Euryarchaeota.id.55	TRUE	reported	1REkkv	textfile	2	FALSE
19	rs6064552	T	C	T	C	-0.123612	-0.00523671	NA	0.223962	FALSE	FALSE	FALSE	ebi-a-GCST006465	20	56042866	0.022035	54884	0.812149	Endometrial cancer (endometrioid histology) || id:ebi-a-GCST006465	Endometrial cancer (endometrioid histology)	Endometrial cancer (endometrioid histology) || ||	TRUE	igd	0.0275749	9.3378e-06	phylum.Euryarchaeota.id.55	TRUE	reported	1REkkv	textfile	2	TRUE
20	rs62240373	A	G	A	G	-0.190334	0.0397876	NA	0.0898526	FALSE	FALSE	FALSE	ebi-a-GCST006465	3	15024811	0.0316405	54884	0.208577	Endometrial cancer (endometrioid histology) || id:ebi-a-GCST006465	Endometrial cancer (endometrioid histology)	Endometrial cancer (endometrioid histology) || ||	TRUE	igd	0.0411358	5.9297e-06	phylum.Euryarchaeota.id.55	TRUE	reported	1REkkv	textfile	2	TRUE
21	rs62240380	T	C	T	C	-0.183973	0.0392316	NA	0.0904832	FALSE	FALSE	FALSE	ebi-a-GCST006465	3	15038202	0.0315697	54884	0.213979	Endometrial cancer (endometrioid histology) || id:ebi-a-GCST006465	Endometrial cancer (endometrioid histology)	Endometrial cancer (endometrioid histology) || ||	TRUE	igd	0.0405721	7.62743e-06	phylum.Euryarchaeota.id.55	TRUE	reported	1REkkv	textfile	2	TRUE
22	rs62240384	T	C	T	C	-0.18672	0.0389697	NA	0.0903509	FALSE	FALSE	FALSE	ebi-a-GCST006465	3	15049889	0.0315609	54884	0.216925	Endometrial cancer (endometrioid histology) || id:ebi-a-GCST006465	Endometrial cancer (endometrioid histology)	Endometrial cancer (endometrioid histology) || ||	TRUE	igd	0.0406064	5.71961e-06	phylum.Euryarchaeota.id.55	TRUE	reported	1REkkv	textfile	2	TRUE
23	rs62240385	G	T	G	T	-0.19163	0.0370405	NA	0.0894361	FALSE	FALSE	FALSE	ebi-a-GCST006465	3	15051223	0.0317516	54884	0.243383	Endometrial cancer (endometrioid histology) || id:ebi-a-GCST006465	Endometrial cancer (endometrioid histology)	Endometrial cancer (endometrioid histology) || ||	TRUE	igd	0.0411582	4.85368e-06	phylum.Euryarchaeota.id.55	TRUE	reported	1REkkv	textfile	2	TRUE
24	rs62240388	G	A	G	A	-0.186817	0.0365411	NA	0.089485	FALSE	FALSE	FALSE	ebi-a-GCST006465	3	15059784	0.0317537	54884	0.249828	Endometrial cancer (endometrioid histology) || id:ebi-a-GCST006465	Endometrial cancer (endometrioid histology)	Endometrial cancer (endometrioid histology) || ||	TRUE	igd	0.0411098	7.62492e-06	phylum.Euryarchaeota.id.55	TRUE	reported	1REkkv	textfile	2	TRUE
25	rs62241832	A	G	A	G	-0.188029	0.040532	NA	0.0899495	FALSE	FALSE	FALSE	ebi-a-GCST006465	3	15006309	0.031652	54884	0.200351	Endometrial cancer (endometrioid histology) || id:ebi-a-GCST006465	Endometrial cancer (endometrioid histology)	Endometrial cancer (endometrioid histology) || ||	TRUE	igd	0.0412352	8.24279e-06	phylum.Euryarchaeota.id.55	TRUE	reported	1REkkv	textfile	2	TRUE
26	rs62241834	T	G	T	G	-0.192348	0.0404005	NA	0.089962	FALSE	FALSE	FALSE	ebi-a-GCST006465	3	15012512	0.0316483	54884	0.201764	Endometrial cancer (endometrioid histology) || id:ebi-a-GCST006465	Endometrial cancer (endometrioid histology)	Endometrial cancer (endometrioid histology) || ||	TRUE	igd	0.041203	5.06897e-06	phylum.Euryarchaeota.id.55	TRUE	reported	1REkkv	textfile	2	TRUE
27	rs62241835	G	T	G	T	-0.193943	0.0405162	NA	0.0899641	FALSE	FALSE	FALSE	ebi-a-GCST006465	3	15013348	0.0316478	54884	0.200467	Endometrial cancer (endometrioid histology) || id:ebi-a-GCST006465	Endometrial cancer (endometrioid histology)	Endometrial cancer (endometrioid histology) || ||	TRUE	igd	0.0410677	3.78403e-06	phylum.Euryarchaeota.id.55	TRUE	reported	1REkkv	textfile	2	TRUE
28	rs62241836	T	C	T	C	-0.19381	0.0404472	NA	0.0899779	FALSE	FALSE	FALSE	ebi-a-GCST006465	3	15019689	0.0316387	54884	0.201105	Endometrial cancer (endometrioid histology) || id:ebi-a-GCST006465	Endometrial cancer (endometrioid histology)	Endometrial cancer (endometrioid histology) || ||	TRUE	igd	0.0411463	3.76598e-06	phylum.Euryarchaeota.id.55	TRUE	reported	1REkkv	textfile	2	TRUE
29	rs62241844	C	G	C	G	-0.185998	0.0400905	NA	0.0898906	FALSE	TRUE	TRUE	ebi-a-GCST006465	3	15023392	0.0316365	54884	0.205075	Endometrial cancer (endometrioid histology) || id:ebi-a-GCST006465	Endometrial cancer (endometrioid histology)	Endometrial cancer (endometrioid histology) || ||	TRUE	igd	0.041091	9.95881e-06	phylum.Euryarchaeota.id.55	TRUE	reported	1REkkv	textfile	2	FALSE
30	rs62241845	A	T	A	T	-0.185998	0.040173	NA	0.0899219	FALSE	TRUE	TRUE	ebi-a-GCST006465	3	15023497	0.031635	54884	0.204123	Endometrial cancer (endometrioid histology) || id:ebi-a-GCST006465	Endometrial cancer (endometrioid histology)	Endometrial cancer (endometrioid histology) || ||	TRUE	igd	0.041091	9.95881e-06	phylum.Euryarchaeota.id.55	TRUE	reported	1REkkv	textfile	2	FALSE
31	rs6508769	T	C	T	C	0.150529	0.0150413	NA	0.152597	FALSE	FALSE	FALSE	ebi-a-GCST006465	19	28827760	0.0260204	54884	0.563224	Endometrial cancer (endometrioid histology) || id:ebi-a-GCST006465	Endometrial cancer (endometrioid histology)	Endometrial cancer (endometrioid histology) || ||	TRUE	igd	0.0337091	8.12354e-06	phylum.Euryarchaeota.id.55	TRUE	reported	1REkkv	textfile	2	TRUE
32	rs6541968	C	T	C	T	-0.105813	0.0160594	NA	0.415335	FALSE	FALSE	FALSE	ebi-a-GCST006465	2	125432533	0.0182177	54884	0.378032	Endometrial cancer (endometrioid histology) || id:ebi-a-GCST006465	Endometrial cancer (endometrioid histology)	Endometrial cancer (endometrioid histology) || ||	TRUE	igd	0.0230249	5.40514e-06	phylum.Euryarchaeota.id.55	TRUE	reported	1REkkv	textfile	2	TRUE
33	rs6776814	T	C	T	C	-0.184815	0.0397647	NA	0.0906774	FALSE	FALSE	FALSE	ebi-a-GCST006465	3	15053083	0.0315015	54884	0.206837	Endometrial cancer (endometrioid histology) || id:ebi-a-GCST006465	Endometrial cancer (endometrioid histology)	Endometrial cancer (endometrioid histology) || ||	TRUE	igd	0.0403828	7.12742e-06	phylum.Euryarchaeota.id.55	TRUE	reported	1REkkv	textfile	2	TRUE
34	rs6784384	A	G	A	G	-0.187146	0.0389493	NA	0.0903934	FALSE	FALSE	FALSE	ebi-a-GCST006465	3	15049536	0.0315618	54884	0.217179	Endometrial cancer (endometrioid histology) || id:ebi-a-GCST006465	Endometrial cancer (endometrioid histology)	Endometrial cancer (endometrioid histology) || ||	TRUE	igd	0.0406089	5.46718e-06	phylum.Euryarchaeota.id.55	TRUE	reported	1REkkv	textfile	2	TRUE
35	rs7015093	G	A	G	A	-0.118111	-0.0150156	NA	0.22816	FALSE	FALSE	FALSE	ebi-a-GCST006465	8	58018853	0.0219608	54884	0.494135	Endometrial cancer (endometrioid histology) || id:ebi-a-GCST006465	Endometrial cancer (endometrioid histology)	Endometrial cancer (endometrioid histology) || ||	TRUE	igd	0.0264389	7.1987e-06	phylum.Euryarchaeota.id.55	TRUE	reported	1REkkv	textfile	2	TRUE
36	rs73031978	C	G	C	G	-0.197523	0.0387546	NA	0.0892244	FALSE	TRUE	TRUE	ebi-a-GCST006465	3	15019595	0.0317905	54884	0.22282	Endometrial cancer (endometrioid histology) || id:ebi-a-GCST006465	Endometrial cancer (endometrioid histology)	Endometrial cancer (endometrioid histology) || ||	TRUE	igd	0.0414497	2.74069e-06	phylum.Euryarchaeota.id.55	TRUE	reported	1REkkv	textfile	2	FALSE
37	rs73457410	A	G	A	G	0.208001	0.0134488	NA	0.0738045	FALSE	FALSE	FALSE	ebi-a-GCST006465	13	41956181	0.0350981	54884	0.701588	Endometrial cancer (endometrioid histology) || id:ebi-a-GCST006465	Endometrial cancer (endometrioid histology)	Endometrial cancer (endometrioid histology) || ||	TRUE	igd	0.0428474	2.3711e-06	phylum.Euryarchaeota.id.55	TRUE	reported	1REkkv	textfile	2	TRUE
38	rs73457427	A	G	A	G	0.212931	0.00719575	NA	0.0716599	FALSE	FALSE	FALSE	ebi-a-GCST006465	13	41963968	0.0353563	54884	0.838728	Endometrial cancer (endometrioid histology) || id:ebi-a-GCST006465	Endometrial cancer (endometrioid histology)	Endometrial cancer (endometrioid histology) || ||	TRUE	igd	0.043791	1.26014e-06	phylum.Euryarchaeota.id.55	TRUE	reported	1REkkv	textfile	2	TRUE
39	rs73475126	G	T	G	T	0.19936	0.00355697	NA	0.0718764	FALSE	FALSE	FALSE	ebi-a-GCST006465	13	41935969	0.035126	54884	0.919341	Endometrial cancer (endometrioid histology) || id:ebi-a-GCST006465	Endometrial cancer (endometrioid histology)	Endometrial cancer (endometrioid histology) || ||	TRUE	igd	0.0441508	6.88933e-06	phylum.Euryarchaeota.id.55	TRUE	reported	1REkkv	textfile	2	TRUE
40	rs74599069	A	C	A	C	0.218452	-0.0697171	NA	0.0670677	FALSE	FALSE	FALSE	ebi-a-GCST006465	4	104422283	0.0373994	54884	0.0623046	Endometrial cancer (endometrioid histology) || id:ebi-a-GCST006465	Endometrial cancer (endometrioid histology)	Endometrial cancer (endometrioid histology) || ||	TRUE	igd	0.0485737	8.71811e-06	phylum.Euryarchaeota.id.55	TRUE	reported	1REkkv	textfile	2	TRUE
41	rs7601415	A	T	A	T	-0.114447	0.0176762	NA	0.414657	FALSE	TRUE	TRUE	ebi-a-GCST006465	2	125437944	0.0182604	54884	0.333039	Endometrial cancer (endometrioid histology) || id:ebi-a-GCST006465	Endometrial cancer (endometrioid histology)	Endometrial cancer (endometrioid histology) || ||	TRUE	igd	0.023031	8.97086e-07	phylum.Euryarchaeota.id.55	TRUE	reported	1REkkv	textfile	2	FALSE
42	rs76029318	T	C	T	C	0.214866	0.00908547	NA	0.0709357	FALSE	FALSE	FALSE	ebi-a-GCST006465	13	41963791	0.035441	54884	0.797677	Endometrial cancer (endometrioid histology) || id:ebi-a-GCST006465	Endometrial cancer (endometrioid histology)	Endometrial cancer (endometrioid histology) || ||	TRUE	igd	0.0438442	1.04622e-06	phylum.Euryarchaeota.id.55	TRUE	reported	1REkkv	textfile	2	TRUE
43	rs7635189	G	A	G	A	0.119983	0.0183632	NA	0.32102	FALSE	FALSE	FALSE	ebi-a-GCST006465	3	15591607	0.0205256	54884	0.370974	Endometrial cancer (endometrioid histology) || id:ebi-a-GCST006465	Endometrial cancer (endometrioid histology)	Endometrial cancer (endometrioid histology) || ||	TRUE	igd	0.0259356	4.635e-06	phylum.Euryarchaeota.id.55	TRUE	reported	1REkkv	textfile	2	TRUE
44	rs7635580	A	G	A	G	-0.18483	0.0381959	NA	0.0899176	FALSE	FALSE	FALSE	ebi-a-GCST006465	3	15056858	0.0316085	54884	0.226892	Endometrial cancer (endometrioid histology) || id:ebi-a-GCST006465	Endometrial cancer (endometrioid histology)	Endometrial cancer (endometrioid histology) || ||	TRUE	igd	0.0408627	8.99557e-06	phylum.Euryarchaeota.id.55	TRUE	reported	1REkkv	textfile	2	TRUE
45	rs77658038	A	C	A	C	-0.160157	-0.0166453	NA	0.124931	FALSE	FALSE	FALSE	ebi-a-GCST006465	6	16284785	0.0283968	54884	0.557762	Endometrial cancer (endometrioid histology) || id:ebi-a-GCST006465	Endometrial cancer (endometrioid histology)	Endometrial cancer (endometrioid histology) || ||	TRUE	igd	0.0340856	4.7542e-06	phylum.Euryarchaeota.id.55	TRUE	reported	1REkkv	textfile	2	TRUE
46	rs894996	C	A	C	A	0.203577	-0.0428004	NA	0.0772306	FALSE	FALSE	FALSE	ebi-a-GCST006465	4	104418307	0.0347479	54884	0.218046	Endometrial cancer (endometrioid histology) || id:ebi-a-GCST006465	Endometrial cancer (endometrioid histology)	Endometrial cancer (endometrioid histology) || ||	TRUE	igd	0.0440033	5.11931e-06	phylum.Euryarchaeota.id.55	TRUE	reported	1REkkv	textfile	2	TRUE
47	rs9477075	A	G	A	G	-0.154645	-0.0107868	NA	0.131358	FALSE	FALSE	FALSE	ebi-a-GCST006465	6	16270128	0.0271605	54884	0.691258	Endometrial cancer (endometrioid histology) || id:ebi-a-GCST006465	Endometrial cancer (endometrioid histology)	Endometrial cancer (endometrioid histology) || ||	TRUE	igd	0.0332821	7.59317e-06	phylum.Euryarchaeota.id.55	TRUE	reported	1REkkv	textfile	2	TRUE
48	rs9532770	C	T	C	T	0.126343	-0.0253482	NA	0.254008	FALSE	FALSE	FALSE	ebi-a-GCST006465	13	41849721	0.0219665	54884	0.248521	Endometrial cancer (endometrioid histology) || id:ebi-a-GCST006465	Endometrial cancer (endometrioid histology)	Endometrial cancer (endometrioid histology) || ||	TRUE	igd	0.0271155	3.74179e-06	phylum.Euryarchaeota.id.55	TRUE	reported	1REkkv	textfile	2	TRUE
49	rs9594528	G	A	G	A	0.195271	0.0041299	NA	0.0717044	FALSE	FALSE	FALSE	ebi-a-GCST006465	13	41926502	0.0351489	54884	0.906466	Endometrial cancer (endometrioid histology) || id:ebi-a-GCST006465	Endometrial cancer (endometrioid histology)	Endometrial cancer (endometrioid histology) || ||	TRUE	igd	0.043676	9.36689e-06	phylum.Euryarchaeota.id.55	TRUE	reported	1REkkv	textfile	2	TRUE
50	rs9594529	G	A	G	A	0.197181	0.00445603	NA	0.0717371	FALSE	FALSE	FALSE	ebi-a-GCST006465	13	41931863	0.0351485	54884	0.899117	Endometrial cancer (endometrioid histology) || id:ebi-a-GCST006465	Endometrial cancer (endometrioid histology)	Endometrial cancer (endometrioid histology) || ||	TRUE	igd	0.0442072	8.36311e-06	phylum.Euryarchaeota.id.55	TRUE	reported	1REkkv	textfile	2	TRUE
51	rs9594530	C	T	C	T	0.210776	0.00876784	NA	0.0709483	FALSE	FALSE	FALSE	ebi-a-GCST006465	13	41962188	0.035431	54884	0.80455	Endometrial cancer (endometrioid histology) || id:ebi-a-GCST006465	Endometrial cancer (endometrioid histology)	Endometrial cancer (endometrioid histology) || ||	TRUE	igd	0.0437671	1.60169e-06	phylum.Euryarchaeota.id.55	TRUE	reported	1REkkv	textfile	2	TRUE
52	rs9942109	A	G	A	G	-0.189536	0.0406299	NA	0.0899775	FALSE	FALSE	FALSE	ebi-a-GCST006465	3	15015341	0.0316419	54884	0.199123	Endometrial cancer (endometrioid histology) || id:ebi-a-GCST006465	Endometrial cancer (endometrioid histology)	Endometrial cancer (endometrioid histology) || ||	TRUE	igd	0.0411283	6.05536e-06	phylum.Euryarchaeota.id.55	TRUE	reported	1REkkv	textfile	2	TRUE
