# Supplementary material for: Causal Relationship between Gut Microbiota and Endometrial Cancer: A Two-Sample Mendelian Randomization Study
Source: Int J Med Sci. 2025 Jun 23;22(12):3142–53. doi: 10.7150/ijms.112922 (PMC12244081; doi:10.7150/ijms.112922)
Supplement: Supplementary file 4 — Supplementary table 3. [file ijmsv22p3142s4.xlsx]

## Sheet: class.Gammaproteobacteria
	SNP	effect_allele.exposure	other_allele.exposure	effect_allele.outcome	other_allele.outcome	beta.exposure	beta.outcome	eaf.exposure	eaf.outcome	remove	palindromic	ambiguous	id.outcome	chr	pos	se.outcome	samplesize.outcome	pval.outcome	outcome	originalname.outcome	outcome.deprecated	mr_keep.outcome	data_source.outcome	se.exposure	pval.exposure	exposure	mr_keep.exposure	pval_origin.exposure	id.exposure	data_source.exposure	action	mr_keep
1	rs10095416	A	T	A	T	-0.054208	-0.0496313	NA	0.279991	FALSE	TRUE	TRUE	ebi-a-GCST006466	8	115152596	0.0487531	36677	0.308672	Endometrial cancer (Non-endometrioid histology) || id:ebi-a-GCST006466	Endometrial cancer (Non-endometrioid histology)	Endometrial cancer (Non-endometrioid histology) || ||	TRUE	igd	0.0121688	7.92141e-06	class.Gammaproteobacteria.id.3303	TRUE	reported	dYD6mg	textfile	2	FALSE
2	rs10110536	T	C	T	C	-0.0542644	-0.0540238	NA	0.285737	FALSE	FALSE	FALSE	ebi-a-GCST006466	8	115165210	0.0485129	36677	0.265452	Endometrial cancer (Non-endometrioid histology) || id:ebi-a-GCST006466	Endometrial cancer (Non-endometrioid histology)	Endometrial cancer (Non-endometrioid histology) || ||	TRUE	igd	0.0120851	6.77915e-06	class.Gammaproteobacteria.id.3303	TRUE	reported	dYD6mg	textfile	2	TRUE
3	rs10111899	T	C	T	C	-0.0548298	-0.0553981	NA	0.285196	FALSE	FALSE	FALSE	ebi-a-GCST006466	8	115160378	0.0485326	36677	0.253678	Endometrial cancer (Non-endometrioid histology) || id:ebi-a-GCST006466	Endometrial cancer (Non-endometrioid histology)	Endometrial cancer (Non-endometrioid histology) || ||	TRUE	igd	0.0120869	5.45955e-06	class.Gammaproteobacteria.id.3303	TRUE	reported	dYD6mg	textfile	2	TRUE
4	rs10171261	A	G	A	G	0.0647554	0.0116945	NA	0.148177	FALSE	FALSE	FALSE	ebi-a-GCST006466	2	167948116	0.0619774	36677	0.850336	Endometrial cancer (Non-endometrioid histology) || id:ebi-a-GCST006466	Endometrial cancer (Non-endometrioid histology)	Endometrial cancer (Non-endometrioid histology) || ||	TRUE	igd	0.0147374	6.86342e-06	class.Gammaproteobacteria.id.3303	TRUE	reported	dYD6mg	textfile	2	TRUE
5	rs10467189	C	T	C	T	-0.0618966	-0.0760217	NA	0.217124	FALSE	FALSE	FALSE	ebi-a-GCST006466	12	43581947	0.0547725	36677	0.165151	Endometrial cancer (Non-endometrioid histology) || id:ebi-a-GCST006466	Endometrial cancer (Non-endometrioid histology)	Endometrial cancer (Non-endometrioid histology) || ||	TRUE	igd	0.0135272	3.46454e-06	class.Gammaproteobacteria.id.3303	TRUE	reported	dYD6mg	textfile	2	TRUE
6	rs10497315	G	A	G	A	0.0666953	0.0155084	NA	0.155296	FALSE	FALSE	FALSE	ebi-a-GCST006466	2	167977506	0.0606217	36677	0.798088	Endometrial cancer (Non-endometrioid histology) || id:ebi-a-GCST006466	Endometrial cancer (Non-endometrioid histology)	Endometrial cancer (Non-endometrioid histology) || ||	TRUE	igd	0.0144252	2.07892e-06	class.Gammaproteobacteria.id.3303	TRUE	reported	dYD6mg	textfile	2	TRUE
7	rs11181912	G	A	G	A	-0.0579153	-0.0255943	NA	0.326396	FALSE	FALSE	FALSE	ebi-a-GCST006466	12	43572952	0.0473633	36677	0.588933	Endometrial cancer (Non-endometrioid histology) || id:ebi-a-GCST006466	Endometrial cancer (Non-endometrioid histology)	Endometrial cancer (Non-endometrioid histology) || ||	TRUE	igd	0.0118796	9.94762e-07	class.Gammaproteobacteria.id.3303	TRUE	reported	dYD6mg	textfile	2	TRUE
8	rs11775846	A	G	A	G	0.0528202	0.0551371	NA	0.38098	FALSE	FALSE	FALSE	ebi-a-GCST006466	8	115120642	0.0447233	36677	0.217632	Endometrial cancer (Non-endometrioid histology) || id:ebi-a-GCST006466	Endometrial cancer (Non-endometrioid histology)	Endometrial cancer (Non-endometrioid histology) || ||	TRUE	igd	0.0116321	6.07191e-06	class.Gammaproteobacteria.id.3303	TRUE	reported	dYD6mg	textfile	2	TRUE
9	rs11899748	T	C	T	C	0.0739739	0.018745	NA	0.152779	FALSE	FALSE	FALSE	ebi-a-GCST006466	2	167984952	0.0610236	36677	0.758709	Endometrial cancer (Non-endometrioid histology) || id:ebi-a-GCST006466	Endometrial cancer (Non-endometrioid histology)	Endometrial cancer (Non-endometrioid histology) || ||	TRUE	igd	0.0146407	2.17851e-07	class.Gammaproteobacteria.id.3303	TRUE	reported	dYD6mg	textfile	2	TRUE
10	rs12089016	A	C	A	C	-0.0787515	0.0765806	NA	0.121275	FALSE	FALSE	FALSE	ebi-a-GCST006466	1	186501914	0.0646266	36677	0.236029	Endometrial cancer (Non-endometrioid histology) || id:ebi-a-GCST006466	Endometrial cancer (Non-endometrioid histology)	Endometrial cancer (Non-endometrioid histology) || ||	TRUE	igd	0.0172413	9.52963e-06	class.Gammaproteobacteria.id.3303	TRUE	reported	dYD6mg	textfile	2	TRUE
11	rs12105903	T	C	T	C	0.0697609	0.0242232	NA	0.155341	FALSE	FALSE	FALSE	ebi-a-GCST006466	2	167962595	0.0603904	36677	0.688338	Endometrial cancer (Non-endometrioid histology) || id:ebi-a-GCST006466	Endometrial cancer (Non-endometrioid histology)	Endometrial cancer (Non-endometrioid histology) || ||	TRUE	igd	0.0144709	8.40459e-07	class.Gammaproteobacteria.id.3303	TRUE	reported	dYD6mg	textfile	2	TRUE
12	rs12404135	A	G	A	G	-0.0788843	0.0765716	NA	0.12134	FALSE	FALSE	FALSE	ebi-a-GCST006466	1	186502694	0.064635	36677	0.236145	Endometrial cancer (Non-endometrioid histology) || id:ebi-a-GCST006466	Endometrial cancer (Non-endometrioid histology)	Endometrial cancer (Non-endometrioid histology) || ||	TRUE	igd	0.0172415	8.89485e-06	class.Gammaproteobacteria.id.3303	TRUE	reported	dYD6mg	textfile	2	TRUE
13	rs12545601	C	A	C	A	0.0539244	0.0545348	NA	0.38104	FALSE	FALSE	FALSE	ebi-a-GCST006466	8	115123007	0.044745	36677	0.222923	Endometrial cancer (Non-endometrioid histology) || id:ebi-a-GCST006466	Endometrial cancer (Non-endometrioid histology)	Endometrial cancer (Non-endometrioid histology) || ||	TRUE	igd	0.0116243	3.65667e-06	class.Gammaproteobacteria.id.3303	TRUE	reported	dYD6mg	textfile	2	TRUE
14	rs12550281	G	A	G	A	0.0524629	0.0528038	NA	0.380867	FALSE	FALSE	FALSE	ebi-a-GCST006466	8	115135348	0.044866	36677	0.239227	Endometrial cancer (Non-endometrioid histology) || id:ebi-a-GCST006466	Endometrial cancer (Non-endometrioid histology)	Endometrial cancer (Non-endometrioid histology) || ||	TRUE	igd	0.0116621	7.18262e-06	class.Gammaproteobacteria.id.3303	TRUE	reported	dYD6mg	textfile	2	TRUE
15	rs12619579	A	G	A	G	0.0667303	0.00956278	NA	0.154466	FALSE	FALSE	FALSE	ebi-a-GCST006466	2	167977928	0.0609346	36677	0.875296	Endometrial cancer (Non-endometrioid histology) || id:ebi-a-GCST006466	Endometrial cancer (Non-endometrioid histology)	Endometrial cancer (Non-endometrioid histology) || ||	TRUE	igd	0.0144653	2.18296e-06	class.Gammaproteobacteria.id.3303	TRUE	reported	dYD6mg	textfile	2	TRUE
16	rs12675001	T	G	T	G	0.0532922	0.0549707	NA	0.381173	FALSE	FALSE	FALSE	ebi-a-GCST006466	8	115119439	0.0446201	36677	0.21796	Endometrial cancer (Non-endometrioid histology) || id:ebi-a-GCST006466	Endometrial cancer (Non-endometrioid histology)	Endometrial cancer (Non-endometrioid histology) || ||	TRUE	igd	0.0116263	5.09926e-06	class.Gammaproteobacteria.id.3303	TRUE	reported	dYD6mg	textfile	2	TRUE
17	rs12679016	T	A	T	A	0.053034	0.0546149	NA	0.381205	FALSE	TRUE	TRUE	ebi-a-GCST006466	8	115119318	0.0446263	36677	0.221018	Endometrial cancer (Non-endometrioid histology) || id:ebi-a-GCST006466	Endometrial cancer (Non-endometrioid histology)	Endometrial cancer (Non-endometrioid histology) || ||	TRUE	igd	0.0116261	5.68698e-06	class.Gammaproteobacteria.id.3303	TRUE	reported	dYD6mg	textfile	2	FALSE
18	rs12692857	A	G	A	G	0.0651229	0.0118532	NA	0.14829	FALSE	FALSE	FALSE	ebi-a-GCST006466	2	167947111	0.0619381	36677	0.848234	Endometrial cancer (Non-endometrioid histology) || id:ebi-a-GCST006466	Endometrial cancer (Non-endometrioid histology)	Endometrial cancer (Non-endometrioid histology) || ||	TRUE	igd	0.0147387	6.38906e-06	class.Gammaproteobacteria.id.3303	TRUE	reported	dYD6mg	textfile	2	TRUE
19	rs12827899	C	G	C	G	-0.0606593	-0.0741662	NA	0.217123	FALSE	TRUE	TRUE	ebi-a-GCST006466	12	43579716	0.0544039	36677	0.172803	Endometrial cancer (Non-endometrioid histology) || id:ebi-a-GCST006466	Endometrial cancer (Non-endometrioid histology)	Endometrial cancer (Non-endometrioid histology) || ||	TRUE	igd	0.0135364	5.43988e-06	class.Gammaproteobacteria.id.3303	TRUE	reported	dYD6mg	textfile	2	FALSE
20	rs13257428	A	G	A	G	0.0523941	0.0460998	NA	0.380053	FALSE	FALSE	FALSE	ebi-a-GCST006466	8	115172410	0.0449446	36677	0.305031	Endometrial cancer (Non-endometrioid histology) || id:ebi-a-GCST006466	Endometrial cancer (Non-endometrioid histology)	Endometrial cancer (Non-endometrioid histology) || ||	TRUE	igd	0.0116687	7.90576e-06	class.Gammaproteobacteria.id.3303	TRUE	reported	dYD6mg	textfile	2	TRUE
21	rs13266408	C	T	C	T	0.052985	0.0536536	NA	0.381066	FALSE	FALSE	FALSE	ebi-a-GCST006466	8	115095516	0.0446256	36677	0.229245	Endometrial cancer (Non-endometrioid histology) || id:ebi-a-GCST006466	Endometrial cancer (Non-endometrioid histology)	Endometrial cancer (Non-endometrioid histology) || ||	TRUE	igd	0.0116241	5.7831e-06	class.Gammaproteobacteria.id.3303	TRUE	reported	dYD6mg	textfile	2	TRUE
22	rs13273646	A	G	A	G	0.0526113	0.0539395	NA	0.381128	FALSE	FALSE	FALSE	ebi-a-GCST006466	8	115096120	0.0446281	36677	0.226799	Endometrial cancer (Non-endometrioid histology) || id:ebi-a-GCST006466	Endometrial cancer (Non-endometrioid histology)	Endometrial cancer (Non-endometrioid histology) || ||	TRUE	igd	0.0116296	6.78139e-06	class.Gammaproteobacteria.id.3303	TRUE	reported	dYD6mg	textfile	2	TRUE
23	rs13281859	T	C	T	C	0.0533629	0.0503241	NA	0.379998	FALSE	FALSE	FALSE	ebi-a-GCST006466	8	115148483	0.0448964	36677	0.262333	Endometrial cancer (Non-endometrioid histology) || id:ebi-a-GCST006466	Endometrial cancer (Non-endometrioid histology)	Endometrial cancer (Non-endometrioid histology) || ||	TRUE	igd	0.0116723	5.20983e-06	class.Gammaproteobacteria.id.3303	TRUE	reported	dYD6mg	textfile	2	TRUE
24	rs1346722	C	T	C	T	0.0612133	0.0597822	NA	0.196978	FALSE	FALSE	FALSE	ebi-a-GCST006466	2	167965317	0.0542354	36677	0.270343	Endometrial cancer (Non-endometrioid histology) || id:ebi-a-GCST006466	Endometrial cancer (Non-endometrioid histology)	Endometrial cancer (Non-endometrioid histology) || ||	TRUE	igd	0.0133163	3.24861e-06	class.Gammaproteobacteria.id.3303	TRUE	reported	dYD6mg	textfile	2	TRUE
25	rs1399856	A	C	A	C	0.0539136	0.0508138	NA	0.37998	FALSE	FALSE	FALSE	ebi-a-GCST006466	8	115146828	0.0449037	36677	0.257795	Endometrial cancer (Non-endometrioid histology) || id:ebi-a-GCST006466	Endometrial cancer (Non-endometrioid histology)	Endometrial cancer (Non-endometrioid histology) || ||	TRUE	igd	0.0116717	3.96403e-06	class.Gammaproteobacteria.id.3303	TRUE	reported	dYD6mg	textfile	2	TRUE
26	rs1429930	G	C	G	C	0.0686472	0.0135625	NA	0.148405	FALSE	TRUE	TRUE	ebi-a-GCST006466	2	167959943	0.0618113	36677	0.826324	Endometrial cancer (Non-endometrioid histology) || id:ebi-a-GCST006466	Endometrial cancer (Non-endometrioid histology)	Endometrial cancer (Non-endometrioid histology) || ||	TRUE	igd	0.0147852	2.14627e-06	class.Gammaproteobacteria.id.3303	TRUE	reported	dYD6mg	textfile	2	FALSE
27	rs1473985	T	A	T	A	-0.0540008	-0.0541487	NA	0.285553	FALSE	TRUE	TRUE	ebi-a-GCST006466	8	115161706	0.0485079	36677	0.264299	Endometrial cancer (Non-endometrioid histology) || id:ebi-a-GCST006466	Endometrial cancer (Non-endometrioid histology)	Endometrial cancer (Non-endometrioid histology) || ||	TRUE	igd	0.0120868	7.52524e-06	class.Gammaproteobacteria.id.3303	TRUE	reported	dYD6mg	textfile	2	FALSE
28	rs16852925	G	C	G	C	0.0628075	0.0204078	NA	0.16147	FALSE	TRUE	TRUE	ebi-a-GCST006466	2	167918547	0.0601535	36677	0.734412	Endometrial cancer (Non-endometrioid histology) || id:ebi-a-GCST006466	Endometrial cancer (Non-endometrioid histology)	Endometrial cancer (Non-endometrioid histology) || ||	TRUE	igd	0.014378	8.85006e-06	class.Gammaproteobacteria.id.3303	TRUE	reported	dYD6mg	textfile	2	FALSE
29	rs17092798	A	G	A	G	-0.0637506	-0.0783709	NA	0.216723	FALSE	FALSE	FALSE	ebi-a-GCST006466	12	43573196	0.0545694	36677	0.150955	Endometrial cancer (Non-endometrioid histology) || id:ebi-a-GCST006466	Endometrial cancer (Non-endometrioid histology)	Endometrial cancer (Non-endometrioid histology) || ||	TRUE	igd	0.0135428	1.88879e-06	class.Gammaproteobacteria.id.3303	TRUE	reported	dYD6mg	textfile	2	TRUE
30	rs1849782	A	G	A	G	-0.0628788	-0.0785546	NA	0.216437	FALSE	FALSE	FALSE	ebi-a-GCST006466	12	43579008	0.054464	36677	0.149212	Endometrial cancer (Non-endometrioid histology) || id:ebi-a-GCST006466	Endometrial cancer (Non-endometrioid histology)	Endometrial cancer (Non-endometrioid histology) || ||	TRUE	igd	0.0135389	2.432e-06	class.Gammaproteobacteria.id.3303	TRUE	reported	dYD6mg	textfile	2	TRUE
31	rs2090256	C	T	C	T	-0.0533105	-0.0541999	NA	0.285791	FALSE	FALSE	FALSE	ebi-a-GCST006466	8	115164764	0.0485028	36677	0.263798	Endometrial cancer (Non-endometrioid histology) || id:ebi-a-GCST006466	Endometrial cancer (Non-endometrioid histology)	Endometrial cancer (Non-endometrioid histology) || ||	TRUE	igd	0.012077	9.68439e-06	class.Gammaproteobacteria.id.3303	TRUE	reported	dYD6mg	textfile	2	TRUE
32	rs2176115	G	A	G	A	-0.0546808	-0.0579695	NA	0.284948	FALSE	FALSE	FALSE	ebi-a-GCST006466	8	115148110	0.0485922	36677	0.232877	Endometrial cancer (Non-endometrioid histology) || id:ebi-a-GCST006466	Endometrial cancer (Non-endometrioid histology)	Endometrial cancer (Non-endometrioid histology) || ||	TRUE	igd	0.0120789	5.75587e-06	class.Gammaproteobacteria.id.3303	TRUE	reported	dYD6mg	textfile	2	TRUE
33	rs2357360	A	T	A	T	0.0523984	0.0465767	NA	0.379476	FALSE	TRUE	TRUE	ebi-a-GCST006466	8	115167761	0.0449334	36677	0.299935	Endometrial cancer (Non-endometrioid histology) || id:ebi-a-GCST006466	Endometrial cancer (Non-endometrioid histology)	Endometrial cancer (Non-endometrioid histology) || ||	TRUE	igd	0.0116736	7.79578e-06	class.Gammaproteobacteria.id.3303	TRUE	reported	dYD6mg	textfile	2	FALSE
34	rs4281140	T	G	T	G	0.0532901	0.0556151	NA	0.380459	FALSE	FALSE	FALSE	ebi-a-GCST006466	8	115096217	0.0446481	36677	0.212899	Endometrial cancer (Non-endometrioid histology) || id:ebi-a-GCST006466	Endometrial cancer (Non-endometrioid histology)	Endometrial cancer (Non-endometrioid histology) || ||	TRUE	igd	0.0116715	5.40786e-06	class.Gammaproteobacteria.id.3303	TRUE	reported	dYD6mg	textfile	2	TRUE
35	rs4421375	T	C	T	C	0.0541083	0.0544955	NA	0.380177	FALSE	FALSE	FALSE	ebi-a-GCST006466	8	115126270	0.044825	36677	0.224084	Endometrial cancer (Non-endometrioid histology) || id:ebi-a-GCST006466	Endometrial cancer (Non-endometrioid histology)	Endometrial cancer (Non-endometrioid histology) || ||	TRUE	igd	0.0116734	3.59424e-06	class.Gammaproteobacteria.id.3303	TRUE	reported	dYD6mg	textfile	2	TRUE
36	rs4548204	C	A	C	A	-0.0542791	-0.0537838	NA	0.285498	FALSE	FALSE	FALSE	ebi-a-GCST006466	8	115168116	0.0485088	36677	0.267541	Endometrial cancer (Non-endometrioid histology) || id:ebi-a-GCST006466	Endometrial cancer (Non-endometrioid histology)	Endometrial cancer (Non-endometrioid histology) || ||	TRUE	igd	0.012077	6.72244e-06	class.Gammaproteobacteria.id.3303	TRUE	reported	dYD6mg	textfile	2	TRUE
37	rs4876552	C	G	C	G	0.0524931	0.0441102	NA	0.379404	FALSE	TRUE	TRUE	ebi-a-GCST006466	8	115163631	0.0449437	36677	0.326369	Endometrial cancer (Non-endometrioid histology) || id:ebi-a-GCST006466	Endometrial cancer (Non-endometrioid histology)	Endometrial cancer (Non-endometrioid histology) || ||	TRUE	igd	0.0116588	7.74381e-06	class.Gammaproteobacteria.id.3303	TRUE	reported	dYD6mg	textfile	2	FALSE
38	rs4896254	T	A	T	A	-0.0538368	-0.0785588	NA	0.366403	FALSE	TRUE	TRUE	ebi-a-GCST006466	6	137612394	0.0506473	36677	0.120878	Endometrial cancer (Non-endometrioid histology) || id:ebi-a-GCST006466	Endometrial cancer (Non-endometrioid histology)	Endometrial cancer (Non-endometrioid histology) || ||	TRUE	igd	0.0120351	6.4323e-06	class.Gammaproteobacteria.id.3303	TRUE	reported	dYD6mg	textfile	2	FALSE
39	rs56730065	G	A	G	A	0.0732746	0.00981078	NA	0.15167	FALSE	FALSE	FALSE	ebi-a-GCST006466	2	167983329	0.0614369	36677	0.873126	Endometrial cancer (Non-endometrioid histology) || id:ebi-a-GCST006466	Endometrial cancer (Non-endometrioid histology)	Endometrial cancer (Non-endometrioid histology) || ||	TRUE	igd	0.0146525	2.9133e-07	class.Gammaproteobacteria.id.3303	TRUE	reported	dYD6mg	textfile	2	TRUE
40	rs59250079	G	T	G	T	0.0700235	0.00817136	NA	0.14227	FALSE	FALSE	FALSE	ebi-a-GCST006466	2	167951599	0.0618741	36677	0.894933	Endometrial cancer (Non-endometrioid histology) || id:ebi-a-GCST006466	Endometrial cancer (Non-endometrioid histology)	Endometrial cancer (Non-endometrioid histology) || ||	TRUE	igd	0.0147462	1.38883e-06	class.Gammaproteobacteria.id.3303	TRUE	reported	dYD6mg	textfile	2	TRUE
41	rs60188538	T	C	T	C	0.0631025	0.0200415	NA	0.161466	FALSE	FALSE	FALSE	ebi-a-GCST006466	2	167920163	0.0600645	36677	0.738632	Endometrial cancer (Non-endometrioid histology) || id:ebi-a-GCST006466	Endometrial cancer (Non-endometrioid histology)	Endometrial cancer (Non-endometrioid histology) || ||	TRUE	igd	0.0143678	7.60127e-06	class.Gammaproteobacteria.id.3303	TRUE	reported	dYD6mg	textfile	2	TRUE
42	rs61084716	G	T	G	T	0.0694731	0.0115368	NA	0.148684	FALSE	FALSE	FALSE	ebi-a-GCST006466	2	167956600	0.061753	36677	0.851801	Endometrial cancer (Non-endometrioid histology) || id:ebi-a-GCST006466	Endometrial cancer (Non-endometrioid histology)	Endometrial cancer (Non-endometrioid histology) || ||	TRUE	igd	0.0147553	1.51518e-06	class.Gammaproteobacteria.id.3303	TRUE	reported	dYD6mg	textfile	2	TRUE
43	rs61926436	C	A	C	A	-0.0623354	-0.0785584	NA	0.216856	FALSE	FALSE	FALSE	ebi-a-GCST006466	12	43574431	0.0545046	36677	0.149495	Endometrial cancer (Non-endometrioid histology) || id:ebi-a-GCST006466	Endometrial cancer (Non-endometrioid histology)	Endometrial cancer (Non-endometrioid histology) || ||	TRUE	igd	0.0135426	3.09839e-06	class.Gammaproteobacteria.id.3303	TRUE	reported	dYD6mg	textfile	2	TRUE
44	rs6432974	T	G	T	G	0.0727146	0.00990764	NA	0.151532	FALSE	FALSE	FALSE	ebi-a-GCST006466	2	167982976	0.0614347	36677	0.87188	Endometrial cancer (Non-endometrioid histology) || id:ebi-a-GCST006466	Endometrial cancer (Non-endometrioid histology)	Endometrial cancer (Non-endometrioid histology) || ||	TRUE	igd	0.014678	3.47581e-07	class.Gammaproteobacteria.id.3303	TRUE	reported	dYD6mg	textfile	2	TRUE
45	rs6432975	G	C	G	C	0.0741065	0.0148715	NA	0.153262	FALSE	TRUE	TRUE	ebi-a-GCST006466	2	167987270	0.060957	36677	0.807257	Endometrial cancer (Non-endometrioid histology) || id:ebi-a-GCST006466	Endometrial cancer (Non-endometrioid histology)	Endometrial cancer (Non-endometrioid histology) || ||	TRUE	igd	0.0146194	2.0215e-07	class.Gammaproteobacteria.id.3303	TRUE	reported	dYD6mg	textfile	2	FALSE
46	rs6432976	T	C	T	C	0.0696408	-0.00905197	NA	0.130988	FALSE	FALSE	FALSE	ebi-a-GCST006466	2	167988499	0.0653712	36677	0.889869	Endometrial cancer (Non-endometrioid histology) || id:ebi-a-GCST006466	Endometrial cancer (Non-endometrioid histology)	Endometrial cancer (Non-endometrioid histology) || ||	TRUE	igd	0.0157604	7.43781e-06	class.Gammaproteobacteria.id.3303	TRUE	reported	dYD6mg	textfile	2	TRUE
47	rs6469506	T	A	T	A	0.0541424	0.0557066	NA	0.380548	FALSE	TRUE	TRUE	ebi-a-GCST006466	8	115123937	0.0447476	36677	0.213166	Endometrial cancer (Non-endometrioid histology) || id:ebi-a-GCST006466	Endometrial cancer (Non-endometrioid histology)	Endometrial cancer (Non-endometrioid histology) || ||	TRUE	igd	0.0116333	3.28982e-06	class.Gammaproteobacteria.id.3303	TRUE	reported	dYD6mg	textfile	2	FALSE
48	rs6469507	C	T	C	T	-0.0547984	-0.0541085	NA	0.279864	FALSE	FALSE	FALSE	ebi-a-GCST006466	8	115150895	0.0488191	36677	0.267712	Endometrial cancer (Non-endometrioid histology) || id:ebi-a-GCST006466	Endometrial cancer (Non-endometrioid histology)	Endometrial cancer (Non-endometrioid histology) || ||	TRUE	igd	0.012167	6.31323e-06	class.Gammaproteobacteria.id.3303	TRUE	reported	dYD6mg	textfile	2	TRUE
49	rs6706173	A	C	A	C	0.074251	0.0188027	NA	0.152817	FALSE	FALSE	FALSE	ebi-a-GCST006466	2	167986992	0.0610214	36677	0.75798	Endometrial cancer (Non-endometrioid histology) || id:ebi-a-GCST006466	Endometrial cancer (Non-endometrioid histology)	Endometrial cancer (Non-endometrioid histology) || ||	TRUE	igd	0.0146392	1.99495e-07	class.Gammaproteobacteria.id.3303	TRUE	reported	dYD6mg	textfile	2	TRUE
50	rs67074513	C	T	C	T	0.0628209	0.0752599	NA	0.202999	FALSE	FALSE	FALSE	ebi-a-GCST006466	2	167983947	0.0532133	36677	0.157271	Endometrial cancer (Non-endometrioid histology) || id:ebi-a-GCST006466	Endometrial cancer (Non-endometrioid histology)	Endometrial cancer (Non-endometrioid histology) || ||	TRUE	igd	0.0133341	1.86552e-06	class.Gammaproteobacteria.id.3303	TRUE	reported	dYD6mg	textfile	2	TRUE
51	rs6720763	C	T	C	T	0.0612923	0.0701332	NA	0.185321	FALSE	FALSE	FALSE	ebi-a-GCST006466	2	167992286	0.055092	36677	0.203011	Endometrial cancer (Non-endometrioid histology) || id:ebi-a-GCST006466	Endometrial cancer (Non-endometrioid histology)	Endometrial cancer (Non-endometrioid histology) || ||	TRUE	igd	0.0139233	6.95497e-06	class.Gammaproteobacteria.id.3303	TRUE	reported	dYD6mg	textfile	2	TRUE
52	rs67269716	A	G	A	G	0.0694278	0.0150977	NA	0.154306	FALSE	FALSE	FALSE	ebi-a-GCST006466	2	167968777	0.0608245	36677	0.803966	Endometrial cancer (Non-endometrioid histology) || id:ebi-a-GCST006466	Endometrial cancer (Non-endometrioid histology)	Endometrial cancer (Non-endometrioid histology) || ||	TRUE	igd	0.0144271	8.99538e-07	class.Gammaproteobacteria.id.3303	TRUE	reported	dYD6mg	textfile	2	TRUE
53	rs6984998	T	C	T	C	-0.0558111	-0.0506568	NA	0.281416	FALSE	FALSE	FALSE	ebi-a-GCST006466	8	115175017	0.0486947	36677	0.298203	Endometrial cancer (Non-endometrioid histology) || id:ebi-a-GCST006466	Endometrial cancer (Non-endometrioid histology)	Endometrial cancer (Non-endometrioid histology) || ||	TRUE	igd	0.0121384	3.79057e-06	class.Gammaproteobacteria.id.3303	TRUE	reported	dYD6mg	textfile	2	TRUE
54	rs6994489	A	C	A	C	-0.0549407	-0.0578895	NA	0.28385	FALSE	FALSE	FALSE	ebi-a-GCST006466	8	115129292	0.0485991	36677	0.23359	Endometrial cancer (Non-endometrioid histology) || id:ebi-a-GCST006466	Endometrial cancer (Non-endometrioid histology)	Endometrial cancer (Non-endometrioid histology) || ||	TRUE	igd	0.0120963	5.37296e-06	class.Gammaproteobacteria.id.3303	TRUE	reported	dYD6mg	textfile	2	TRUE
55	rs7000905	T	C	T	C	0.0534152	0.0554408	NA	0.380658	FALSE	FALSE	FALSE	ebi-a-GCST006466	8	115123578	0.04475	36677	0.215382	Endometrial cancer (Non-endometrioid histology) || id:ebi-a-GCST006466	Endometrial cancer (Non-endometrioid histology)	Endometrial cancer (Non-endometrioid histology) || ||	TRUE	igd	0.01163	4.3864e-06	class.Gammaproteobacteria.id.3303	TRUE	reported	dYD6mg	textfile	2	TRUE
56	rs7003100	C	T	C	T	-0.0535227	-0.0511281	NA	0.281332	FALSE	FALSE	FALSE	ebi-a-GCST006466	8	115162781	0.0486508	36677	0.293296	Endometrial cancer (Non-endometrioid histology) || id:ebi-a-GCST006466	Endometrial cancer (Non-endometrioid histology)	Endometrial cancer (Non-endometrioid histology) || ||	TRUE	igd	0.0121303	9.13926e-06	class.Gammaproteobacteria.id.3303	TRUE	reported	dYD6mg	textfile	2	TRUE
57	rs7017964	A	G	A	G	0.0525959	0.0550589	NA	0.380961	FALSE	FALSE	FALSE	ebi-a-GCST006466	8	115121081	0.0447391	36677	0.218448	Endometrial cancer (Non-endometrioid histology) || id:ebi-a-GCST006466	Endometrial cancer (Non-endometrioid histology)	Endometrial cancer (Non-endometrioid histology) || ||	TRUE	igd	0.0116333	6.64878e-06	class.Gammaproteobacteria.id.3303	TRUE	reported	dYD6mg	textfile	2	TRUE
58	rs75101789	C	T	C	T	0.0729012	0.0911431	NA	0.120722	FALSE	FALSE	FALSE	ebi-a-GCST006466	3	18615903	0.0664809	36677	0.170385	Endometrial cancer (Non-endometrioid histology) || id:ebi-a-GCST006466	Endometrial cancer (Non-endometrioid histology)	Endometrial cancer (Non-endometrioid histology) || ||	TRUE	igd	0.0163003	8.78789e-06	class.Gammaproteobacteria.id.3303	TRUE	reported	dYD6mg	textfile	2	TRUE
59	rs7569147	A	G	A	G	0.0646279	0.0753082	NA	0.18595	FALSE	FALSE	FALSE	ebi-a-GCST006466	2	167989691	0.0550028	36677	0.170946	Endometrial cancer (Non-endometrioid histology) || id:ebi-a-GCST006466	Endometrial cancer (Non-endometrioid histology)	Endometrial cancer (Non-endometrioid histology) || ||	TRUE	igd	0.0139827	3.00854e-06	class.Gammaproteobacteria.id.3303	TRUE	reported	dYD6mg	textfile	2	TRUE
60	rs7572454	A	G	A	G	0.0720097	0.0264739	NA	0.155517	FALSE	FALSE	FALSE	ebi-a-GCST006466	2	167966172	0.0603434	36677	0.660865	Endometrial cancer (Non-endometrioid histology) || id:ebi-a-GCST006466	Endometrial cancer (Non-endometrioid histology)	Endometrial cancer (Non-endometrioid histology) || ||	TRUE	igd	0.0143428	3.4366e-07	class.Gammaproteobacteria.id.3303	TRUE	reported	dYD6mg	textfile	2	TRUE
61	rs7580360	G	A	G	A	0.0696319	0.0232465	NA	0.155784	FALSE	FALSE	FALSE	ebi-a-GCST006466	2	167961501	0.0602773	36677	0.69975	Endometrial cancer (Non-endometrioid histology) || id:ebi-a-GCST006466	Endometrial cancer (Non-endometrioid histology)	Endometrial cancer (Non-endometrioid histology) || ||	TRUE	igd	0.0145005	8.87247e-07	class.Gammaproteobacteria.id.3303	TRUE	reported	dYD6mg	textfile	2	TRUE
62	rs7586785	G	C	G	C	0.0692071	0.013262	NA	0.154272	FALSE	TRUE	TRUE	ebi-a-GCST006466	2	167969755	0.0608679	36677	0.827521	Endometrial cancer (Non-endometrioid histology) || id:ebi-a-GCST006466	Endometrial cancer (Non-endometrioid histology)	Endometrial cancer (Non-endometrioid histology) || ||	TRUE	igd	0.0144434	9.75485e-07	class.Gammaproteobacteria.id.3303	TRUE	reported	dYD6mg	textfile	2	FALSE
63	rs7589167	T	C	T	C	0.0669375	0.0122842	NA	0.148152	FALSE	FALSE	FALSE	ebi-a-GCST006466	2	167951368	0.0619179	36677	0.842736	Endometrial cancer (Non-endometrioid histology) || id:ebi-a-GCST006466	Endometrial cancer (Non-endometrioid histology)	Endometrial cancer (Non-endometrioid histology) || ||	TRUE	igd	0.0147801	3.81333e-06	class.Gammaproteobacteria.id.3303	TRUE	reported	dYD6mg	textfile	2	TRUE
64	rs7606905	T	C	T	C	0.068128	0.0242297	NA	0.155307	FALSE	FALSE	FALSE	ebi-a-GCST006466	2	167961469	0.060403	36677	0.688323	Endometrial cancer (Non-endometrioid histology) || id:ebi-a-GCST006466	Endometrial cancer (Non-endometrioid histology)	Endometrial cancer (Non-endometrioid histology) || ||	TRUE	igd	0.014518	1.48159e-06	class.Gammaproteobacteria.id.3303	TRUE	reported	dYD6mg	textfile	2	TRUE
65	rs7607028	A	G	A	G	0.0679514	0.0308068	NA	0.155969	FALSE	FALSE	FALSE	ebi-a-GCST006466	2	167961457	0.0601035	36677	0.608257	Endometrial cancer (Non-endometrioid histology) || id:ebi-a-GCST006466	Endometrial cancer (Non-endometrioid histology)	Endometrial cancer (Non-endometrioid histology) || ||	TRUE	igd	0.0145126	1.64394e-06	class.Gammaproteobacteria.id.3303	TRUE	reported	dYD6mg	textfile	2	TRUE
66	rs7818533	A	G	A	G	0.0524139	0.0466543	NA	0.378535	FALSE	FALSE	FALSE	ebi-a-GCST006466	8	115162971	0.0449671	36677	0.299493	Endometrial cancer (Non-endometrioid histology) || id:ebi-a-GCST006466	Endometrial cancer (Non-endometrioid histology)	Endometrial cancer (Non-endometrioid histology) || ||	TRUE	igd	0.0116643	7.98516e-06	class.Gammaproteobacteria.id.3303	TRUE	reported	dYD6mg	textfile	2	TRUE
67	rs79795896	A	G	A	G	-0.15921	0.0854543	NA	0.0460216	FALSE	FALSE	FALSE	ebi-a-GCST006466	18	48185248	0.115133	36677	0.457951	Endometrial cancer (Non-endometrioid histology) || id:ebi-a-GCST006466	Endometrial cancer (Non-endometrioid histology)	Endometrial cancer (Non-endometrioid histology) || ||	TRUE	igd	0.0351373	7.92404e-06	class.Gammaproteobacteria.id.3303	TRUE	reported	dYD6mg	textfile	2	TRUE
68	rs9494710	C	T	C	T	-0.0549673	-0.0768445	NA	0.356504	FALSE	FALSE	FALSE	ebi-a-GCST006466	6	137612554	0.0504806	36677	0.127944	Endometrial cancer (Non-endometrioid histology) || id:ebi-a-GCST006466	Endometrial cancer (Non-endometrioid histology)	Endometrial cancer (Non-endometrioid histology) || ||	TRUE	igd	0.0120924	4.54607e-06	class.Gammaproteobacteria.id.3303	TRUE	reported	dYD6mg	textfile	2	TRUE
69	rs9967718	A	G	A	G	0.0689565	0.0144995	NA	0.15451	FALSE	FALSE	FALSE	ebi-a-GCST006466	2	167972002	0.060841	36677	0.811634	Endometrial cancer (Non-endometrioid histology) || id:ebi-a-GCST006466	Endometrial cancer (Non-endometrioid histology)	Endometrial cancer (Non-endometrioid histology) || ||	TRUE	igd	0.0144483	1.07766e-06	class.Gammaproteobacteria.id.3303	TRUE	reported	dYD6mg	textfile	2	TRUE
70	rs9973122	T	A	T	A	0.0740614	0.0653743	NA	0.131361	FALSE	TRUE	TRUE	ebi-a-GCST006466	18	75633634	0.065144	36677	0.315603	Endometrial cancer (Non-endometrioid histology) || id:ebi-a-GCST006466	Endometrial cancer (Non-endometrioid histology)	Endometrial cancer (Non-endometrioid histology) || ||	TRUE	igd	0.0162596	6.77007e-06	class.Gammaproteobacteria.id.3303	TRUE	reported	dYD6mg	textfile	2	FALSE
71	rs998899	T	C	T	C	0.0603989	0.079148	NA	0.204855	FALSE	FALSE	FALSE	ebi-a-GCST006466	2	167994684	0.0528872	36677	0.134512	Endometrial cancer (Non-endometrioid histology) || id:ebi-a-GCST006466	Endometrial cancer (Non-endometrioid histology)	Endometrial cancer (Non-endometrioid histology) || ||	TRUE	igd	0.0133188	4.14398e-06	class.Gammaproteobacteria.id.3303	TRUE	reported	dYD6mg	textfile	2	TRUE

## Sheet: genus.Eubacteriumeligensgroup
	SNP	effect_allele.exposure	other_allele.exposure	effect_allele.outcome	other_allele.outcome	beta.exposure	beta.outcome	eaf.exposure	eaf.outcome	remove	palindromic	ambiguous	id.outcome	chr	pos	se.outcome	samplesize.outcome	pval.outcome	outcome	originalname.outcome	outcome.deprecated	mr_keep.outcome	data_source.outcome	se.exposure	pval.exposure	exposure	mr_keep.exposure	pval_origin.exposure	id.exposure	data_source.exposure	action	mr_keep
1	rs12719051	A	G	A	G	0.0916626	0.0582651	NA	0.102433	FALSE	FALSE	FALSE	ebi-a-GCST006466	7	51365152	0.0782253	36677	0.45637	Endometrial cancer (Non-endometrioid histology) || id:ebi-a-GCST006466	Endometrial cancer (Non-endometrioid histology)	Endometrial cancer (Non-endometrioid histology) || ||	TRUE	igd	0.0208183	7.11766e-06	genus..Eubacteriumeligensgroup.id.14372	TRUE	reported	aO2XcB	textfile	2	TRUE
2	rs158115	G	C	G	C	0.0915271	-0.000655632	NA	0.0945266	FALSE	TRUE	TRUE	ebi-a-GCST006466	14	77619186	0.0789795	36677	0.993377	Endometrial cancer (Non-endometrioid histology) || id:ebi-a-GCST006466	Endometrial cancer (Non-endometrioid histology)	Endometrial cancer (Non-endometrioid histology) || ||	TRUE	igd	0.0190611	9.74185e-06	genus..Eubacteriumeligensgroup.id.14372	TRUE	reported	aO2XcB	textfile	2	FALSE
3	rs16868806	G	C	G	C	0.101564	0.132947	NA	0.0774455	FALSE	TRUE	TRUE	ebi-a-GCST006466	6	70954653	0.0800313	36677	0.0966763	Endometrial cancer (Non-endometrioid histology) || id:ebi-a-GCST006466	Endometrial cancer (Non-endometrioid histology)	Endometrial cancer (Non-endometrioid histology) || ||	TRUE	igd	0.022902	6.31962e-06	genus..Eubacteriumeligensgroup.id.14372	TRUE	reported	aO2XcB	textfile	2	FALSE
4	rs182318	G	A	G	A	-0.0824941	0.0786819	NA	0.0829774	FALSE	FALSE	FALSE	ebi-a-GCST006466	11	31098691	0.0830642	36677	0.343516	Endometrial cancer (Non-endometrioid histology) || id:ebi-a-GCST006466	Endometrial cancer (Non-endometrioid histology)	Endometrial cancer (Non-endometrioid histology) || ||	TRUE	igd	0.0195615	8.39837e-06	genus..Eubacteriumeligensgroup.id.14372	TRUE	reported	aO2XcB	textfile	2	TRUE
5	rs2200429	A	G	A	G	-0.0888825	-0.138421	NA	0.0866316	FALSE	FALSE	FALSE	ebi-a-GCST006466	13	107563458	0.0821824	36677	0.0921213	Endometrial cancer (Non-endometrioid histology) || id:ebi-a-GCST006466	Endometrial cancer (Non-endometrioid histology)	Endometrial cancer (Non-endometrioid histology) || ||	TRUE	igd	0.0198479	5.29721e-06	genus..Eubacteriumeligensgroup.id.14372	TRUE	reported	aO2XcB	textfile	2	TRUE
6	rs265534	T	G	T	G	-0.0563756	0.0762582	NA	0.441715	FALSE	FALSE	FALSE	ebi-a-GCST006466	10	83092007	0.0438241	36677	0.0818427	Endometrial cancer (Non-endometrioid histology) || id:ebi-a-GCST006466	Endometrial cancer (Non-endometrioid histology)	Endometrial cancer (Non-endometrioid histology) || ||	TRUE	igd	0.0120127	2.26758e-06	genus..Eubacteriumeligensgroup.id.14372	TRUE	reported	aO2XcB	textfile	2	TRUE
7	rs4583233	A	C	A	C	0.0670205	-0.0551568	NA	0.349179	FALSE	FALSE	FALSE	ebi-a-GCST006466	16	81820486	0.0490973	36677	0.26126	Endometrial cancer (Non-endometrioid histology) || id:ebi-a-GCST006466	Endometrial cancer (Non-endometrioid histology)	Endometrial cancer (Non-endometrioid histology) || ||	TRUE	igd	0.0128122	2.83852e-07	genus..Eubacteriumeligensgroup.id.14372	TRUE	reported	aO2XcB	textfile	2	TRUE
8	rs4888188	T	G	T	G	-0.053328	-0.007019	NA	0.392591	FALSE	FALSE	FALSE	ebi-a-GCST006466	16	81951937	0.0453275	36677	0.876939	Endometrial cancer (Non-endometrioid histology) || id:ebi-a-GCST006466	Endometrial cancer (Non-endometrioid histology)	Endometrial cancer (Non-endometrioid histology) || ||	TRUE	igd	0.0119126	7.74138e-06	genus..Eubacteriumeligensgroup.id.14372	TRUE	reported	aO2XcB	textfile	2	TRUE
9	rs56080211	C	T	C	T	0.123093	-0.0917377	NA	0.055931	FALSE	FALSE	FALSE	ebi-a-GCST006466	2	110260993	0.112257	36677	0.413806	Endometrial cancer (Non-endometrioid histology) || id:ebi-a-GCST006466	Endometrial cancer (Non-endometrioid histology)	Endometrial cancer (Non-endometrioid histology) || ||	TRUE	igd	0.0282743	9.1429e-06	genus..Eubacteriumeligensgroup.id.14372	TRUE	reported	aO2XcB	textfile	2	TRUE
10	rs6923695	T	G	T	G	0.103268	0.132355	NA	0.0775343	FALSE	FALSE	FALSE	ebi-a-GCST006466	6	70956815	0.0801364	36677	0.0986121	Endometrial cancer (Non-endometrioid histology) || id:ebi-a-GCST006466	Endometrial cancer (Non-endometrioid histology)	Endometrial cancer (Non-endometrioid histology) || ||	TRUE	igd	0.0229525	4.87406e-06	genus..Eubacteriumeligensgroup.id.14372	TRUE	reported	aO2XcB	textfile	2	TRUE
11	rs7195470	G	A	G	A	0.057647	-0.0745206	NA	0.396289	FALSE	FALSE	FALSE	ebi-a-GCST006466	16	81823326	0.0487582	36677	0.12642	Endometrial cancer (Non-endometrioid histology) || id:ebi-a-GCST006466	Endometrial cancer (Non-endometrioid histology)	Endometrial cancer (Non-endometrioid histology) || ||	TRUE	igd	0.0125388	6.22435e-06	genus..Eubacteriumeligensgroup.id.14372	TRUE	reported	aO2XcB	textfile	2	TRUE
12	rs72839198	C	G	C	G	0.155659	0.0820735	NA	0.057873	FALSE	TRUE	TRUE	ebi-a-GCST006466	2	115197171	0.105357	36677	0.435979	Endometrial cancer (Non-endometrioid histology) || id:ebi-a-GCST006466	Endometrial cancer (Non-endometrioid histology)	Endometrial cancer (Non-endometrioid histology) || ||	TRUE	igd	0.0375612	3.13914e-06	genus..Eubacteriumeligensgroup.id.14372	TRUE	reported	aO2XcB	textfile	2	FALSE
13	rs73746881	T	C	T	C	0.109955	0.106003	NA	0.0612466	FALSE	FALSE	FALSE	ebi-a-GCST006466	6	70867288	0.0900368	36677	0.239064	Endometrial cancer (Non-endometrioid histology) || id:ebi-a-GCST006466	Endometrial cancer (Non-endometrioid histology)	Endometrial cancer (Non-endometrioid histology) || ||	TRUE	igd	0.0247986	9.42035e-06	genus..Eubacteriumeligensgroup.id.14372	TRUE	reported	aO2XcB	textfile	2	TRUE
14	rs73747127	T	A	T	A	0.103027	0.13363	NA	0.0773136	FALSE	TRUE	TRUE	ebi-a-GCST006466	6	70956427	0.0801499	36677	0.0954641	Endometrial cancer (Non-endometrioid histology) || id:ebi-a-GCST006466	Endometrial cancer (Non-endometrioid histology)	Endometrial cancer (Non-endometrioid histology) || ||	TRUE	igd	0.0229526	5.13344e-06	genus..Eubacteriumeligensgroup.id.14372	TRUE	reported	aO2XcB	textfile	2	FALSE
15	rs73747128	C	T	C	T	0.102899	0.133226	NA	0.0773532	FALSE	FALSE	FALSE	ebi-a-GCST006466	6	70957422	0.0801348	36677	0.0964073	Endometrial cancer (Non-endometrioid histology) || id:ebi-a-GCST006466	Endometrial cancer (Non-endometrioid histology)	Endometrial cancer (Non-endometrioid histology) || ||	TRUE	igd	0.0229525	5.26631e-06	genus..Eubacteriumeligensgroup.id.14372	TRUE	reported	aO2XcB	textfile	2	TRUE
16	rs74606150	C	G	C	G	-0.196454	0.0365091	NA	0.0474766	FALSE	TRUE	TRUE	ebi-a-GCST006466	14	39301409	0.115472	36677	0.75187	Endometrial cancer (Non-endometrioid histology) || id:ebi-a-GCST006466	Endometrial cancer (Non-endometrioid histology)	Endometrial cancer (Non-endometrioid histology) || ||	TRUE	igd	0.042565	4.24506e-06	genus..Eubacteriumeligensgroup.id.14372	TRUE	reported	aO2XcB	textfile	2	FALSE
17	rs77349995	T	C	T	C	0.09591	0.098189	NA	0.0849387	FALSE	FALSE	FALSE	ebi-a-GCST006466	6	70959538	0.0789007	36677	0.213329	Endometrial cancer (Non-endometrioid histology) || id:ebi-a-GCST006466	Endometrial cancer (Non-endometrioid histology)	Endometrial cancer (Non-endometrioid histology) || ||	TRUE	igd	0.0218502	9.13887e-06	genus..Eubacteriumeligensgroup.id.14372	TRUE	reported	aO2XcB	textfile	2	TRUE
18	rs8063637	G	C	G	C	0.0631941	-0.0719452	NA	0.406334	FALSE	TRUE	TRUE	ebi-a-GCST006466	16	81821672	0.0478822	36677	0.132956	Endometrial cancer (Non-endometrioid histology) || id:ebi-a-GCST006466	Endometrial cancer (Non-endometrioid histology)	Endometrial cancer (Non-endometrioid histology) || ||	TRUE	igd	0.0124584	5.62573e-07	genus..Eubacteriumeligensgroup.id.14372	TRUE	reported	aO2XcB	textfile	2	FALSE

## Sheet: genus.Ruminococcusgnavusgroup
	SNP	effect_allele.exposure	other_allele.exposure	effect_allele.outcome	other_allele.outcome	beta.exposure	beta.outcome	eaf.exposure	eaf.outcome	remove	palindromic	ambiguous	id.outcome	chr	pos	se.outcome	samplesize.outcome	pval.outcome	outcome	originalname.outcome	outcome.deprecated	mr_keep.outcome	data_source.outcome	se.exposure	pval.exposure	exposure	mr_keep.exposure	pval_origin.exposure	id.exposure	data_source.exposure	action	mr_keep
1	rs10039058	A	C	A	C	-0.114024	0.0971329	NA	0.189156	FALSE	FALSE	FALSE	ebi-a-GCST006466	5	18674519	0.0566937	36677	0.0866583	Endometrial cancer (Non-endometrioid histology) || id:ebi-a-GCST006466	Endometrial cancer (Non-endometrioid histology)	Endometrial cancer (Non-endometrioid histology) || ||	TRUE	igd	0.0226954	6.93233e-07	genus..Ruminococcusgnavusgroup.id.14376	TRUE	reported	QXZQm1	textfile	2	TRUE
2	rs10043038	A	G	A	G	-0.0895836	0.0842376	NA	0.245834	FALSE	FALSE	FALSE	ebi-a-GCST006466	5	18697557	0.0509941	36677	0.098553	Endometrial cancer (Non-endometrioid histology) || id:ebi-a-GCST006466	Endometrial cancer (Non-endometrioid histology)	Endometrial cancer (Non-endometrioid histology) || ||	TRUE	igd	0.0202843	8.88794e-06	genus..Ruminococcusgnavusgroup.id.14376	TRUE	reported	QXZQm1	textfile	2	TRUE
3	rs10054585	C	A	C	A	-0.089736	0.0805365	NA	0.246134	FALSE	FALSE	FALSE	ebi-a-GCST006466	5	18692806	0.0505977	36677	0.111451	Endometrial cancer (Non-endometrioid histology) || id:ebi-a-GCST006466	Endometrial cancer (Non-endometrioid histology)	Endometrial cancer (Non-endometrioid histology) || ||	TRUE	igd	0.0202322	7.89381e-06	genus..Ruminococcusgnavusgroup.id.14376	TRUE	reported	QXZQm1	textfile	2	TRUE
4	rs10054604	C	A	C	A	-0.089736	0.080533	NA	0.246009	FALSE	FALSE	FALSE	ebi-a-GCST006466	5	18692871	0.0505978	36677	0.111468	Endometrial cancer (Non-endometrioid histology) || id:ebi-a-GCST006466	Endometrial cancer (Non-endometrioid histology)	Endometrial cancer (Non-endometrioid histology) || ||	TRUE	igd	0.0202322	7.89381e-06	genus..Ruminococcusgnavusgroup.id.14376	TRUE	reported	QXZQm1	textfile	2	TRUE
5	rs10070691	T	C	T	C	-0.0905165	0.0858667	NA	0.245811	FALSE	FALSE	FALSE	ebi-a-GCST006466	5	18683939	0.0506454	36677	0.0899912	Endometrial cancer (Non-endometrioid histology) || id:ebi-a-GCST006466	Endometrial cancer (Non-endometrioid histology)	Endometrial cancer (Non-endometrioid histology) || ||	TRUE	igd	0.0202354	6.4288e-06	genus..Ruminococcusgnavusgroup.id.14376	TRUE	reported	QXZQm1	textfile	2	TRUE
6	rs10071259	C	A	C	A	-0.114526	0.0975375	NA	0.18878	FALSE	FALSE	FALSE	ebi-a-GCST006466	5	18605141	0.0564441	36677	0.0839808	Endometrial cancer (Non-endometrioid histology) || id:ebi-a-GCST006466	Endometrial cancer (Non-endometrioid histology)	Endometrial cancer (Non-endometrioid histology) || ||	TRUE	igd	0.0226852	6.06027e-07	genus..Ruminococcusgnavusgroup.id.14376	TRUE	reported	QXZQm1	textfile	2	TRUE
7	rs10858049	G	A	G	A	0.0879747	-0.0154599	NA	0.299706	FALSE	FALSE	FALSE	ebi-a-GCST006466	1	115196166	0.04874	36677	0.751099	Endometrial cancer (Non-endometrioid histology) || id:ebi-a-GCST006466	Endometrial cancer (Non-endometrioid histology)	Endometrial cancer (Non-endometrioid histology) || ||	TRUE	igd	0.0196203	5.35037e-06	genus..Ruminococcusgnavusgroup.id.14376	TRUE	reported	QXZQm1	textfile	2	TRUE
8	rs10940770	C	A	C	A	-0.0934427	0.0801924	NA	0.246363	FALSE	FALSE	FALSE	ebi-a-GCST006466	5	18693810	0.0506001	36677	0.113006	Endometrial cancer (Non-endometrioid histology) || id:ebi-a-GCST006466	Endometrial cancer (Non-endometrioid histology)	Endometrial cancer (Non-endometrioid histology) || ||	TRUE	igd	0.020231	3.32588e-06	genus..Ruminococcusgnavusgroup.id.14376	TRUE	reported	QXZQm1	textfile	2	TRUE
9	rs11102814	T	C	T	C	0.0863521	-0.0238658	NA	0.299499	FALSE	FALSE	FALSE	ebi-a-GCST006466	1	115081237	0.0487866	36677	0.624708	Endometrial cancer (Non-endometrioid histology) || id:ebi-a-GCST006466	Endometrial cancer (Non-endometrioid histology)	Endometrial cancer (Non-endometrioid histology) || ||	TRUE	igd	0.0196779	6.48864e-06	genus..Ruminococcusgnavusgroup.id.14376	TRUE	reported	QXZQm1	textfile	2	TRUE
10	rs11128172	G	A	G	A	-0.0807956	0.0505274	NA	0.452453	FALSE	FALSE	FALSE	ebi-a-GCST006466	3	66700959	0.0492694	36677	0.305112	Endometrial cancer (Non-endometrioid histology) || id:ebi-a-GCST006466	Endometrial cancer (Non-endometrioid histology)	Endometrial cancer (Non-endometrioid histology) || ||	TRUE	igd	0.0179381	7.0266e-06	genus..Ruminococcusgnavusgroup.id.14376	TRUE	reported	QXZQm1	textfile	2	TRUE
11	rs11587400	T	C	T	C	0.0864596	-0.0148928	NA	0.315181	FALSE	FALSE	FALSE	ebi-a-GCST006466	1	115079658	0.0483714	36677	0.758171	Endometrial cancer (Non-endometrioid histology) || id:ebi-a-GCST006466	Endometrial cancer (Non-endometrioid histology)	Endometrial cancer (Non-endometrioid histology) || ||	TRUE	igd	0.019443	6.36799e-06	genus..Ruminococcusgnavusgroup.id.14376	TRUE	reported	QXZQm1	textfile	2	TRUE
12	rs11597105	A	G	A	G	0.114673	-0.0511794	NA	0.141535	FALSE	FALSE	FALSE	ebi-a-GCST006466	10	6512581	0.0639258	36677	0.42336	Endometrial cancer (Non-endometrioid histology) || id:ebi-a-GCST006466	Endometrial cancer (Non-endometrioid histology)	Endometrial cancer (Non-endometrioid histology) || ||	TRUE	igd	0.0250653	6.94868e-06	genus..Ruminococcusgnavusgroup.id.14376	TRUE	reported	QXZQm1	textfile	2	TRUE
13	rs11864644	T	C	T	C	-0.139804	-0.034362	NA	0.0880288	FALSE	FALSE	FALSE	ebi-a-GCST006466	16	433078	0.0878787	36677	0.695785	Endometrial cancer (Non-endometrioid histology) || id:ebi-a-GCST006466	Endometrial cancer (Non-endometrioid histology)	Endometrial cancer (Non-endometrioid histology) || ||	TRUE	igd	0.0318253	5.0088e-06	genus..Ruminococcusgnavusgroup.id.14376	TRUE	reported	QXZQm1	textfile	2	TRUE
14	rs12124711	C	T	C	T	0.0890901	-0.0159328	NA	0.299669	FALSE	FALSE	FALSE	ebi-a-GCST006466	1	115211407	0.0487706	36677	0.743902	Endometrial cancer (Non-endometrioid histology) || id:ebi-a-GCST006466	Endometrial cancer (Non-endometrioid histology)	Endometrial cancer (Non-endometrioid histology) || ||	TRUE	igd	0.0196219	3.59178e-06	genus..Ruminococcusgnavusgroup.id.14376	TRUE	reported	QXZQm1	textfile	2	TRUE
15	rs12136548	C	T	C	T	0.0901946	-0.0152443	NA	0.299716	FALSE	FALSE	FALSE	ebi-a-GCST006466	1	115168097	0.048659	36677	0.754062	Endometrial cancer (Non-endometrioid histology) || id:ebi-a-GCST006466	Endometrial cancer (Non-endometrioid histology)	Endometrial cancer (Non-endometrioid histology) || ||	TRUE	igd	0.0196476	3.09631e-06	genus..Ruminococcusgnavusgroup.id.14376	TRUE	reported	QXZQm1	textfile	2	TRUE
16	rs12402335	A	T	A	T	0.08911	-0.0179246	NA	0.298732	FALSE	TRUE	TRUE	ebi-a-GCST006466	1	115136095	0.0487602	36677	0.713167	Endometrial cancer (Non-endometrioid histology) || id:ebi-a-GCST006466	Endometrial cancer (Non-endometrioid histology)	Endometrial cancer (Non-endometrioid histology) || ||	TRUE	igd	0.0196876	3.16957e-06	genus..Ruminococcusgnavusgroup.id.14376	TRUE	reported	QXZQm1	textfile	2	FALSE
17	rs12513491	G	C	G	C	-0.0922451	0.0805048	NA	0.245999	FALSE	TRUE	TRUE	ebi-a-GCST006466	5	18693942	0.0505989	36677	0.111601	Endometrial cancer (Non-endometrioid histology) || id:ebi-a-GCST006466	Endometrial cancer (Non-endometrioid histology)	Endometrial cancer (Non-endometrioid histology) || ||	TRUE	igd	0.0202345	4.54696e-06	genus..Ruminococcusgnavusgroup.id.14376	TRUE	reported	QXZQm1	textfile	2	FALSE
18	rs12652689	A	G	A	G	-0.104582	0.0860712	NA	0.18739	FALSE	FALSE	FALSE	ebi-a-GCST006466	5	18583286	0.0570297	36677	0.131239	Endometrial cancer (Non-endometrioid histology) || id:ebi-a-GCST006466	Endometrial cancer (Non-endometrioid histology)	Endometrial cancer (Non-endometrioid histology) || ||	TRUE	igd	0.0229396	7.77938e-06	genus..Ruminococcusgnavusgroup.id.14376	TRUE	reported	QXZQm1	textfile	2	TRUE
19	rs12653275	A	G	A	G	-0.108639	0.0915871	NA	0.188855	FALSE	FALSE	FALSE	ebi-a-GCST006466	5	18584049	0.0566709	36677	0.106068	Endometrial cancer (Non-endometrioid histology) || id:ebi-a-GCST006466	Endometrial cancer (Non-endometrioid histology)	Endometrial cancer (Non-endometrioid histology) || ||	TRUE	igd	0.0228564	2.95944e-06	genus..Ruminococcusgnavusgroup.id.14376	TRUE	reported	QXZQm1	textfile	2	TRUE
20	rs12653463	G	A	G	A	-0.0913768	0.0805162	NA	0.246002	FALSE	FALSE	FALSE	ebi-a-GCST006466	5	18693494	0.0505978	36677	0.111542	Endometrial cancer (Non-endometrioid histology) || id:ebi-a-GCST006466	Endometrial cancer (Non-endometrioid histology)	Endometrial cancer (Non-endometrioid histology) || ||	TRUE	igd	0.0202317	5.4141e-06	genus..Ruminococcusgnavusgroup.id.14376	TRUE	reported	QXZQm1	textfile	2	TRUE
21	rs12659196	C	T	C	T	-0.116496	0.102883	NA	0.184706	FALSE	FALSE	FALSE	ebi-a-GCST006466	5	18637578	0.0570113	36677	0.0711361	Endometrial cancer (Non-endometrioid histology) || id:ebi-a-GCST006466	Endometrial cancer (Non-endometrioid histology)	Endometrial cancer (Non-endometrioid histology) || ||	TRUE	igd	0.0231127	5.21407e-07	genus..Ruminococcusgnavusgroup.id.14376	TRUE	reported	QXZQm1	textfile	2	TRUE
22	rs12659207	G	C	G	C	-0.109071	0.102853	NA	0.188618	FALSE	TRUE	TRUE	ebi-a-GCST006466	5	18622572	0.0563651	36677	0.0680378	Endometrial cancer (Non-endometrioid histology) || id:ebi-a-GCST006466	Endometrial cancer (Non-endometrioid histology)	Endometrial cancer (Non-endometrioid histology) || ||	TRUE	igd	0.0228475	2.49288e-06	genus..Ruminococcusgnavusgroup.id.14376	TRUE	reported	QXZQm1	textfile	2	FALSE
23	rs12989336	G	A	G	A	-0.0846861	0.0428297	NA	0.338925	FALSE	FALSE	FALSE	ebi-a-GCST006466	2	36259341	0.046356	36677	0.355522	Endometrial cancer (Non-endometrioid histology) || id:ebi-a-GCST006466	Endometrial cancer (Non-endometrioid histology)	Endometrial cancer (Non-endometrioid histology) || ||	TRUE	igd	0.0187936	7.11808e-06	genus..Ruminococcusgnavusgroup.id.14376	TRUE	reported	QXZQm1	textfile	2	TRUE
24	rs13161892	C	T	C	T	-0.089462	0.0806579	NA	0.246135	FALSE	FALSE	FALSE	ebi-a-GCST006466	5	18691510	0.0505997	36677	0.110927	Endometrial cancer (Non-endometrioid histology) || id:ebi-a-GCST006466	Endometrial cancer (Non-endometrioid histology)	Endometrial cancer (Non-endometrioid histology) || ||	TRUE	igd	0.0202335	8.04808e-06	genus..Ruminococcusgnavusgroup.id.14376	TRUE	reported	QXZQm1	textfile	2	TRUE
25	rs13163520	G	A	G	A	-0.127377	0.100417	NA	0.176093	FALSE	FALSE	FALSE	ebi-a-GCST006466	5	18662686	0.0586518	36677	0.08688	Endometrial cancer (Non-endometrioid histology) || id:ebi-a-GCST006466	Endometrial cancer (Non-endometrioid histology)	Endometrial cancer (Non-endometrioid histology) || ||	TRUE	igd	0.0233883	5.61015e-08	genus..Ruminococcusgnavusgroup.id.14376	TRUE	reported	QXZQm1	textfile	2	TRUE
26	rs13166543	C	T	C	T	-0.0893511	0.0818766	NA	0.246284	FALSE	FALSE	FALSE	ebi-a-GCST006466	5	18692078	0.050577	36677	0.10548	Endometrial cancer (Non-endometrioid histology) || id:ebi-a-GCST006466	Endometrial cancer (Non-endometrioid histology)	Endometrial cancer (Non-endometrioid histology) || ||	TRUE	igd	0.0202318	8.59361e-06	genus..Ruminococcusgnavusgroup.id.14376	TRUE	reported	QXZQm1	textfile	2	TRUE
27	rs13166733	A	T	A	T	-0.107906	0.107031	NA	0.186039	FALSE	TRUE	TRUE	ebi-a-GCST006466	5	18692183	0.057065	36677	0.0607114	Endometrial cancer (Non-endometrioid histology) || id:ebi-a-GCST006466	Endometrial cancer (Non-endometrioid histology)	Endometrial cancer (Non-endometrioid histology) || ||	TRUE	igd	0.0230758	2.73994e-06	genus..Ruminococcusgnavusgroup.id.14376	TRUE	reported	QXZQm1	textfile	2	FALSE
28	rs13174809	C	G	C	G	-0.0894204	0.080538	NA	0.246097	FALSE	TRUE	TRUE	ebi-a-GCST006466	5	18691410	0.0505948	36677	0.111424	Endometrial cancer (Non-endometrioid histology) || id:ebi-a-GCST006466	Endometrial cancer (Non-endometrioid histology)	Endometrial cancer (Non-endometrioid histology) || ||	TRUE	igd	0.0202318	7.95955e-06	genus..Ruminococcusgnavusgroup.id.14376	TRUE	reported	QXZQm1	textfile	2	FALSE
29	rs13176281	T	C	T	C	-0.112122	0.106469	NA	0.18202	FALSE	FALSE	FALSE	ebi-a-GCST006466	5	18691618	0.0574458	36677	0.0638278	Endometrial cancer (Non-endometrioid histology) || id:ebi-a-GCST006466	Endometrial cancer (Non-endometrioid histology)	Endometrial cancer (Non-endometrioid histology) || ||	TRUE	igd	0.0231159	1.15646e-06	genus..Ruminococcusgnavusgroup.id.14376	TRUE	reported	QXZQm1	textfile	2	TRUE
30	rs13179441	A	G	A	G	-0.0905586	0.0805453	NA	0.24613	FALSE	FALSE	FALSE	ebi-a-GCST006466	5	18691931	0.0505955	36677	0.111397	Endometrial cancer (Non-endometrioid histology) || id:ebi-a-GCST006466	Endometrial cancer (Non-endometrioid histology)	Endometrial cancer (Non-endometrioid histology) || ||	TRUE	igd	0.020232	6.49398e-06	genus..Ruminococcusgnavusgroup.id.14376	TRUE	reported	QXZQm1	textfile	2	TRUE
31	rs13180307	T	C	T	C	-0.114251	0.0996788	NA	0.188244	FALSE	FALSE	FALSE	ebi-a-GCST006466	5	18603925	0.056457	36677	0.0774676	Endometrial cancer (Non-endometrioid histology) || id:ebi-a-GCST006466	Endometrial cancer (Non-endometrioid histology)	Endometrial cancer (Non-endometrioid histology) || ||	TRUE	igd	0.0228762	8.46462e-07	genus..Ruminococcusgnavusgroup.id.14376	TRUE	reported	QXZQm1	textfile	2	TRUE
32	rs13180887	T	C	T	C	-0.0901145	0.0789069	NA	0.24724	FALSE	FALSE	FALSE	ebi-a-GCST006466	5	18692119	0.0506063	36677	0.118942	Endometrial cancer (Non-endometrioid histology) || id:ebi-a-GCST006466	Endometrial cancer (Non-endometrioid histology)	Endometrial cancer (Non-endometrioid histology) || ||	TRUE	igd	0.0202312	7.28873e-06	genus..Ruminococcusgnavusgroup.id.14376	TRUE	reported	QXZQm1	textfile	2	TRUE
33	rs1472354	G	A	G	A	-0.111964	0.0995088	NA	0.188041	FALSE	FALSE	FALSE	ebi-a-GCST006466	5	18601982	0.0564854	36677	0.078125	Endometrial cancer (Non-endometrioid histology) || id:ebi-a-GCST006466	Endometrial cancer (Non-endometrioid histology)	Endometrial cancer (Non-endometrioid histology) || ||	TRUE	igd	0.0228742	1.38341e-06	genus..Ruminococcusgnavusgroup.id.14376	TRUE	reported	QXZQm1	textfile	2	TRUE
34	rs1472609	T	C	T	C	-0.086975	0.0768026	NA	0.44747	FALSE	FALSE	FALSE	ebi-a-GCST006466	5	18736646	0.0450668	36677	0.0883446	Endometrial cancer (Non-endometrioid histology) || id:ebi-a-GCST006466	Endometrial cancer (Non-endometrioid histology)	Endometrial cancer (Non-endometrioid histology) || ||	TRUE	igd	0.017875	1.54805e-06	genus..Ruminococcusgnavusgroup.id.14376	TRUE	reported	QXZQm1	textfile	2	TRUE
35	rs16886724	A	C	A	C	-0.0907614	0.0805807	NA	0.246137	FALSE	FALSE	FALSE	ebi-a-GCST006466	5	18692601	0.0505971	36677	0.111251	Endometrial cancer (Non-endometrioid histology) || id:ebi-a-GCST006466	Endometrial cancer (Non-endometrioid histology)	Endometrial cancer (Non-endometrioid histology) || ||	TRUE	igd	0.0202319	6.25408e-06	genus..Ruminococcusgnavusgroup.id.14376	TRUE	reported	QXZQm1	textfile	2	TRUE
36	rs16886734	C	T	C	T	-0.0890721	0.0803026	NA	0.245623	FALSE	FALSE	FALSE	ebi-a-GCST006466	5	18691634	0.0506431	36677	0.112817	Endometrial cancer (Non-endometrioid histology) || id:ebi-a-GCST006466	Endometrial cancer (Non-endometrioid histology)	Endometrial cancer (Non-endometrioid histology) || ||	TRUE	igd	0.0202638	9.01349e-06	genus..Ruminococcusgnavusgroup.id.14376	TRUE	reported	QXZQm1	textfile	2	TRUE
37	rs16886738	A	G	A	G	-0.0888982	0.0804131	NA	0.245577	FALSE	FALSE	FALSE	ebi-a-GCST006466	5	18691605	0.0506289	36677	0.112222	Endometrial cancer (Non-endometrioid histology) || id:ebi-a-GCST006466	Endometrial cancer (Non-endometrioid histology)	Endometrial cancer (Non-endometrioid histology) || ||	TRUE	igd	0.0202663	9.39081e-06	genus..Ruminococcusgnavusgroup.id.14376	TRUE	reported	QXZQm1	textfile	2	TRUE
38	rs17631095	T	C	T	C	-0.114297	0.0997924	NA	0.188071	FALSE	FALSE	FALSE	ebi-a-GCST006466	5	18604787	0.056456	36677	0.0771259	Endometrial cancer (Non-endometrioid histology) || id:ebi-a-GCST006466	Endometrial cancer (Non-endometrioid histology)	Endometrial cancer (Non-endometrioid histology) || ||	TRUE	igd	0.0228748	8.40402e-07	genus..Ruminococcusgnavusgroup.id.14376	TRUE	reported	QXZQm1	textfile	2	TRUE
39	rs1908700	C	T	C	T	-0.105708	0.0928447	NA	0.188811	FALSE	FALSE	FALSE	ebi-a-GCST006466	5	18594877	0.0566496	36677	0.101228	Endometrial cancer (Non-endometrioid histology) || id:ebi-a-GCST006466	Endometrial cancer (Non-endometrioid histology)	Endometrial cancer (Non-endometrioid histology) || ||	TRUE	igd	0.0228731	5.51518e-06	genus..Ruminococcusgnavusgroup.id.14376	TRUE	reported	QXZQm1	textfile	2	TRUE
40	rs2102146	G	A	G	A	-0.0823702	0.0589323	NA	0.439916	FALSE	FALSE	FALSE	ebi-a-GCST006466	5	18727016	0.044945	36677	0.189787	Endometrial cancer (Non-endometrioid histology) || id:ebi-a-GCST006466	Endometrial cancer (Non-endometrioid histology)	Endometrial cancer (Non-endometrioid histology) || ||	TRUE	igd	0.0178851	5.0361e-06	genus..Ruminococcusgnavusgroup.id.14376	TRUE	reported	QXZQm1	textfile	2	TRUE
41	rs2132502	G	T	G	T	-0.0816244	0.0383456	NA	0.392416	FALSE	FALSE	FALSE	ebi-a-GCST006466	5	18676874	0.0452242	36677	0.396494	Endometrial cancer (Non-endometrioid histology) || id:ebi-a-GCST006466	Endometrial cancer (Non-endometrioid histology)	Endometrial cancer (Non-endometrioid histology) || ||	TRUE	igd	0.0181693	8.11364e-06	genus..Ruminococcusgnavusgroup.id.14376	TRUE	reported	QXZQm1	textfile	2	TRUE
42	rs28374963	C	T	C	T	0.0877801	-0.013549	NA	0.299183	FALSE	FALSE	FALSE	ebi-a-GCST006466	1	115188615	0.0487666	36677	0.78114	Endometrial cancer (Non-endometrioid histology) || id:ebi-a-GCST006466	Endometrial cancer (Non-endometrioid histology)	Endometrial cancer (Non-endometrioid histology) || ||	TRUE	igd	0.0196823	5.07266e-06	genus..Ruminococcusgnavusgroup.id.14376	TRUE	reported	QXZQm1	textfile	2	TRUE
43	rs2909242	C	A	C	A	-0.0909965	0.0208017	NA	0.355367	FALSE	FALSE	FALSE	ebi-a-GCST006466	8	129224680	0.0457677	36677	0.649464	Endometrial cancer (Non-endometrioid histology) || id:ebi-a-GCST006466	Endometrial cancer (Non-endometrioid histology)	Endometrial cancer (Non-endometrioid histology) || ||	TRUE	igd	0.018351	7.40957e-07	genus..Ruminococcusgnavusgroup.id.14376	TRUE	reported	QXZQm1	textfile	2	TRUE
44	rs2962235	C	T	C	T	-0.0832645	0.0805508	NA	0.446042	FALSE	FALSE	FALSE	ebi-a-GCST006466	5	18731559	0.0449597	36677	0.0731931	Endometrial cancer (Non-endometrioid histology) || id:ebi-a-GCST006466	Endometrial cancer (Non-endometrioid histology)	Endometrial cancer (Non-endometrioid histology) || ||	TRUE	igd	0.017873	4.57e-06	genus..Ruminococcusgnavusgroup.id.14376	TRUE	reported	QXZQm1	textfile	2	TRUE
45	rs3011257	T	G	T	G	-0.115634	0.1217	NA	0.144577	FALSE	FALSE	FALSE	ebi-a-GCST006466	9	135837360	0.0622533	36677	0.0505929	Endometrial cancer (Non-endometrioid histology) || id:ebi-a-GCST006466	Endometrial cancer (Non-endometrioid histology)	Endometrial cancer (Non-endometrioid histology) || ||	TRUE	igd	0.0249081	2.87443e-06	genus..Ruminococcusgnavusgroup.id.14376	TRUE	reported	QXZQm1	textfile	2	TRUE
46	rs3124783	A	G	A	G	-0.11599	0.121769	NA	0.144645	FALSE	FALSE	FALSE	ebi-a-GCST006466	9	135838591	0.0622388	36677	0.0504092	Endometrial cancer (Non-endometrioid histology) || id:ebi-a-GCST006466	Endometrial cancer (Non-endometrioid histology)	Endometrial cancer (Non-endometrioid histology) || ||	TRUE	igd	0.0249099	2.6652e-06	genus..Ruminococcusgnavusgroup.id.14376	TRUE	reported	QXZQm1	textfile	2	TRUE
47	rs329887	G	A	G	A	-0.0819841	0.0588416	NA	0.43141	FALSE	FALSE	FALSE	ebi-a-GCST006466	5	18702636	0.0451328	36677	0.19232	Endometrial cancer (Non-endometrioid histology) || id:ebi-a-GCST006466	Endometrial cancer (Non-endometrioid histology)	Endometrial cancer (Non-endometrioid histology) || ||	TRUE	igd	0.0178303	5.2027e-06	genus..Ruminococcusgnavusgroup.id.14376	TRUE	reported	QXZQm1	textfile	2	TRUE
48	rs329889	A	C	A	C	-0.0810273	0.0540147	NA	0.440299	FALSE	FALSE	FALSE	ebi-a-GCST006466	5	18700572	0.045069	36677	0.230727	Endometrial cancer (Non-endometrioid histology) || id:ebi-a-GCST006466	Endometrial cancer (Non-endometrioid histology)	Endometrial cancer (Non-endometrioid histology) || ||	TRUE	igd	0.0178837	7.31758e-06	genus..Ruminococcusgnavusgroup.id.14376	TRUE	reported	QXZQm1	textfile	2	TRUE
49	rs329892	G	A	G	A	-0.0811361	0.0592561	NA	0.440976	FALSE	FALSE	FALSE	ebi-a-GCST006466	5	18705831	0.0450112	36677	0.188015	Endometrial cancer (Non-endometrioid histology) || id:ebi-a-GCST006466	Endometrial cancer (Non-endometrioid histology)	Endometrial cancer (Non-endometrioid histology) || ||	TRUE	igd	0.0178458	6.49692e-06	genus..Ruminococcusgnavusgroup.id.14376	TRUE	reported	QXZQm1	textfile	2	TRUE
50	rs329894	G	A	G	A	-0.0806949	0.0522193	NA	0.443101	FALSE	FALSE	FALSE	ebi-a-GCST006466	5	18705367	0.0449623	36677	0.245479	Endometrial cancer (Non-endometrioid histology) || id:ebi-a-GCST006466	Endometrial cancer (Non-endometrioid histology)	Endometrial cancer (Non-endometrioid histology) || ||	TRUE	igd	0.0178745	8.35156e-06	genus..Ruminococcusgnavusgroup.id.14376	TRUE	reported	QXZQm1	textfile	2	TRUE
51	rs329899	C	T	C	T	-0.0845979	0.0559771	NA	0.440382	FALSE	FALSE	FALSE	ebi-a-GCST006466	5	18711322	0.0449651	36677	0.213168	Endometrial cancer (Non-endometrioid histology) || id:ebi-a-GCST006466	Endometrial cancer (Non-endometrioid histology)	Endometrial cancer (Non-endometrioid histology) || ||	TRUE	igd	0.0178481	2.53528e-06	genus..Ruminococcusgnavusgroup.id.14376	TRUE	reported	QXZQm1	textfile	2	TRUE
52	rs329903	A	G	A	G	-0.08827	0.0737979	NA	0.250935	FALSE	FALSE	FALSE	ebi-a-GCST006466	5	18688768	0.0501186	36677	0.140896	Endometrial cancer (Non-endometrioid histology) || id:ebi-a-GCST006466	Endometrial cancer (Non-endometrioid histology)	Endometrial cancer (Non-endometrioid histology) || ||	TRUE	igd	0.0200611	9.061e-06	genus..Ruminococcusgnavusgroup.id.14376	TRUE	reported	QXZQm1	textfile	2	TRUE
53	rs34575570	G	T	G	T	0.0820674	-0.0412956	NA	0.490381	FALSE	FALSE	FALSE	ebi-a-GCST006466	3	66701851	0.0480758	36677	0.390359	Endometrial cancer (Non-endometrioid histology) || id:ebi-a-GCST006466	Endometrial cancer (Non-endometrioid histology)	Endometrial cancer (Non-endometrioid histology) || ||	TRUE	igd	0.0177076	4.58432e-06	genus..Ruminococcusgnavusgroup.id.14376	TRUE	reported	QXZQm1	textfile	2	TRUE
54	rs34867396	C	T	C	T	-0.10483	0.092111	NA	0.18884	FALSE	FALSE	FALSE	ebi-a-GCST006466	5	18587613	0.0566558	36677	0.103993	Endometrial cancer (Non-endometrioid histology) || id:ebi-a-GCST006466	Endometrial cancer (Non-endometrioid histology)	Endometrial cancer (Non-endometrioid histology) || ||	TRUE	igd	0.0228697	7.05737e-06	genus..Ruminococcusgnavusgroup.id.14376	TRUE	reported	QXZQm1	textfile	2	TRUE
55	rs35326214	A	T	A	T	-0.123768	0.11453	NA	0.182444	FALSE	TRUE	TRUE	ebi-a-GCST006466	5	18675684	0.057171	36677	0.0451461	Endometrial cancer (Non-endometrioid histology) || id:ebi-a-GCST006466	Endometrial cancer (Non-endometrioid histology)	Endometrial cancer (Non-endometrioid histology) || ||	TRUE	igd	0.0230712	1.18947e-07	genus..Ruminococcusgnavusgroup.id.14376	TRUE	reported	QXZQm1	textfile	2	FALSE
56	rs36058922	A	T	A	T	-0.11163	0.100391	NA	0.188314	FALSE	TRUE	TRUE	ebi-a-GCST006466	5	18608409	0.0564338	36677	0.0752523	Endometrial cancer (Non-endometrioid histology) || id:ebi-a-GCST006466	Endometrial cancer (Non-endometrioid histology)	Endometrial cancer (Non-endometrioid histology) || ||	TRUE	igd	0.0228798	1.5839e-06	genus..Ruminococcusgnavusgroup.id.14376	TRUE	reported	QXZQm1	textfile	2	FALSE
57	rs4388134	C	T	C	T	-0.0904997	0.016857	NA	0.227562	FALSE	FALSE	FALSE	ebi-a-GCST006466	4	190110710	0.0521508	36677	0.746518	Endometrial cancer (Non-endometrioid histology) || id:ebi-a-GCST006466	Endometrial cancer (Non-endometrioid histology)	Endometrial cancer (Non-endometrioid histology) || ||	TRUE	igd	0.0203544	9.11637e-06	genus..Ruminococcusgnavusgroup.id.14376	TRUE	reported	QXZQm1	textfile	2	TRUE
58	rs62167033	T	C	T	C	0.185289	0.0827385	NA	0.0648153	FALSE	FALSE	FALSE	ebi-a-GCST006466	2	144700007	0.0923158	36677	0.370116	Endometrial cancer (Non-endometrioid histology) || id:ebi-a-GCST006466	Endometrial cancer (Non-endometrioid histology)	Endometrial cancer (Non-endometrioid histology) || ||	TRUE	igd	0.0396295	3.49529e-06	genus..Ruminococcusgnavusgroup.id.14376	TRUE	reported	QXZQm1	textfile	2	TRUE
59	rs62349875	A	T	A	T	-0.11279	0.0990915	NA	0.18754	FALSE	TRUE	TRUE	ebi-a-GCST006466	5	18675000	0.0566605	36677	0.0803138	Endometrial cancer (Non-endometrioid histology) || id:ebi-a-GCST006466	Endometrial cancer (Non-endometrioid histology)	Endometrial cancer (Non-endometrioid histology) || ||	TRUE	igd	0.0226851	1.00543e-06	genus..Ruminococcusgnavusgroup.id.14376	TRUE	reported	QXZQm1	textfile	2	FALSE
60	rs62349877	T	C	T	C	-0.113812	0.112809	NA	0.183478	FALSE	FALSE	FALSE	ebi-a-GCST006466	5	18686194	0.0572077	36677	0.0486194	Endometrial cancer (Non-endometrioid histology) || id:ebi-a-GCST006466	Endometrial cancer (Non-endometrioid histology)	Endometrial cancer (Non-endometrioid histology) || ||	TRUE	igd	0.0230654	7.61853e-07	genus..Ruminococcusgnavusgroup.id.14376	TRUE	reported	QXZQm1	textfile	2	TRUE
61	rs67084241	A	G	A	G	-0.0907904	0.0805082	NA	0.246132	FALSE	FALSE	FALSE	ebi-a-GCST006466	5	18691779	0.0505964	36677	0.111568	Endometrial cancer (Non-endometrioid histology) || id:ebi-a-GCST006466	Endometrial cancer (Non-endometrioid histology)	Endometrial cancer (Non-endometrioid histology) || ||	TRUE	igd	0.0202379	6.0245e-06	genus..Ruminococcusgnavusgroup.id.14376	TRUE	reported	QXZQm1	textfile	2	TRUE
62	rs67308382	G	A	G	A	-0.0907614	0.080584	NA	0.246019	FALSE	FALSE	FALSE	ebi-a-GCST006466	5	18692551	0.0505972	36677	0.111237	Endometrial cancer (Non-endometrioid histology) || id:ebi-a-GCST006466	Endometrial cancer (Non-endometrioid histology)	Endometrial cancer (Non-endometrioid histology) || ||	TRUE	igd	0.0202319	6.25408e-06	genus..Ruminococcusgnavusgroup.id.14376	TRUE	reported	QXZQm1	textfile	2	TRUE
63	rs6861096	A	T	A	T	-0.0913257	0.0803151	NA	0.246008	FALSE	TRUE	TRUE	ebi-a-GCST006466	5	18695049	0.050704	36677	0.113194	Endometrial cancer (Non-endometrioid histology) || id:ebi-a-GCST006466	Endometrial cancer (Non-endometrioid histology)	Endometrial cancer (Non-endometrioid histology) || ||	TRUE	igd	0.0202376	5.68814e-06	genus..Ruminococcusgnavusgroup.id.14376	TRUE	reported	QXZQm1	textfile	2	FALSE
64	rs6861651	C	T	C	T	-0.0898529	0.0813547	NA	0.245699	FALSE	FALSE	FALSE	ebi-a-GCST006466	5	18695365	0.0507496	36677	0.108921	Endometrial cancer (Non-endometrioid histology) || id:ebi-a-GCST006466	Endometrial cancer (Non-endometrioid histology)	Endometrial cancer (Non-endometrioid histology) || ||	TRUE	igd	0.0202498	8.06646e-06	genus..Ruminococcusgnavusgroup.id.14376	TRUE	reported	QXZQm1	textfile	2	TRUE
65	rs6861985	C	T	C	T	-0.107447	0.106504	NA	0.183928	FALSE	FALSE	FALSE	ebi-a-GCST006466	5	18695562	0.0573045	36677	0.0630899	Endometrial cancer (Non-endometrioid histology) || id:ebi-a-GCST006466	Endometrial cancer (Non-endometrioid histology)	Endometrial cancer (Non-endometrioid histology) || ||	TRUE	igd	0.0230784	3.06941e-06	genus..Ruminococcusgnavusgroup.id.14376	TRUE	reported	QXZQm1	textfile	2	TRUE
66	rs6863988	A	T	A	T	-0.0884689	0.0805247	NA	0.246135	FALSE	TRUE	TRUE	ebi-a-GCST006466	5	18690644	0.0505955	36677	0.111489	Endometrial cancer (Non-endometrioid histology) || id:ebi-a-GCST006466	Endometrial cancer (Non-endometrioid histology)	Endometrial cancer (Non-endometrioid histology) || ||	TRUE	igd	0.0202337	9.98765e-06	genus..Ruminococcusgnavusgroup.id.14376	TRUE	reported	QXZQm1	textfile	2	FALSE
67	rs6868279	G	T	G	T	-0.0813833	0.0383405	NA	0.392457	FALSE	FALSE	FALSE	ebi-a-GCST006466	5	18676487	0.0452229	36677	0.396542	Endometrial cancer (Non-endometrioid histology) || id:ebi-a-GCST006466	Endometrial cancer (Non-endometrioid histology)	Endometrial cancer (Non-endometrioid histology) || ||	TRUE	igd	0.0181667	8.57945e-06	genus..Ruminococcusgnavusgroup.id.14376	TRUE	reported	QXZQm1	textfile	2	TRUE
68	rs6893333	G	C	G	C	-0.121344	0.108437	NA	0.183176	FALSE	TRUE	TRUE	ebi-a-GCST006466	5	18640112	0.0571063	36677	0.0575824	Endometrial cancer (Non-endometrioid histology) || id:ebi-a-GCST006466	Endometrial cancer (Non-endometrioid histology)	Endometrial cancer (Non-endometrioid histology) || ||	TRUE	igd	0.0231491	1.56083e-07	genus..Ruminococcusgnavusgroup.id.14376	TRUE	reported	QXZQm1	textfile	2	FALSE
69	rs6895524	A	G	A	G	-0.0818194	0.0384673	NA	0.392328	FALSE	FALSE	FALSE	ebi-a-GCST006466	5	18677203	0.0452277	36677	0.395033	Endometrial cancer (Non-endometrioid histology) || id:ebi-a-GCST006466	Endometrial cancer (Non-endometrioid histology)	Endometrial cancer (Non-endometrioid histology) || ||	TRUE	igd	0.0181642	7.75534e-06	genus..Ruminococcusgnavusgroup.id.14376	TRUE	reported	QXZQm1	textfile	2	TRUE
70	rs71599205	C	T	C	T	-0.113786	0.106595	NA	0.183433	FALSE	FALSE	FALSE	ebi-a-GCST006466	5	18691650	0.0572482	36677	0.0626066	Endometrial cancer (Non-endometrioid histology) || id:ebi-a-GCST006466	Endometrial cancer (Non-endometrioid histology)	Endometrial cancer (Non-endometrioid histology) || ||	TRUE	igd	0.0231057	8.22687e-07	genus..Ruminococcusgnavusgroup.id.14376	TRUE	reported	QXZQm1	textfile	2	TRUE
71	rs7710079	C	T	C	T	-0.0887958	0.0859113	NA	0.245792	FALSE	FALSE	FALSE	ebi-a-GCST006466	5	18684309	0.0506494	36677	0.0898483	Endometrial cancer (Non-endometrioid histology) || id:ebi-a-GCST006466	Endometrial cancer (Non-endometrioid histology)	Endometrial cancer (Non-endometrioid histology) || ||	TRUE	igd	0.0202339	9.43255e-06	genus..Ruminococcusgnavusgroup.id.14376	TRUE	reported	QXZQm1	textfile	2	TRUE
72	rs78399089	T	C	T	C	0.144445	-0.0819648	NA	0.0875627	FALSE	FALSE	FALSE	ebi-a-GCST006466	3	146290310	0.0822779	36677	0.319156	Endometrial cancer (Non-endometrioid histology) || id:ebi-a-GCST006466	Endometrial cancer (Non-endometrioid histology)	Endometrial cancer (Non-endometrioid histology) || ||	TRUE	igd	0.0326618	6.62998e-06	genus..Ruminococcusgnavusgroup.id.14376	TRUE	reported	QXZQm1	textfile	2	TRUE
73	rs934940	A	C	A	C	-0.105045	-0.00699658	NA	0.18106	FALSE	FALSE	FALSE	ebi-a-GCST006466	2	122096018	0.0610248	36677	0.908721	Endometrial cancer (Non-endometrioid histology) || id:ebi-a-GCST006466	Endometrial cancer (Non-endometrioid histology)	Endometrial cancer (Non-endometrioid histology) || ||	TRUE	igd	0.0229588	2.73705e-06	genus..Ruminococcusgnavusgroup.id.14376	TRUE	reported	QXZQm1	textfile	2	TRUE
74	rs9872758	T	C	T	C	0.0849233	-0.0418825	NA	0.486015	FALSE	FALSE	FALSE	ebi-a-GCST006466	3	66701616	0.0483793	36677	0.386648	Endometrial cancer (Non-endometrioid histology) || id:ebi-a-GCST006466	Endometrial cancer (Non-endometrioid histology)	Endometrial cancer (Non-endometrioid histology) || ||	TRUE	igd	0.0176643	1.66029e-06	genus..Ruminococcusgnavusgroup.id.14376	TRUE	reported	QXZQm1	textfile	2	TRUE

## Sheet: genus.CandidatusSoleaferrea
	SNP	effect_allele.exposure	other_allele.exposure	effect_allele.outcome	other_allele.outcome	beta.exposure	beta.outcome	eaf.exposure	eaf.outcome	remove	palindromic	ambiguous	id.outcome	chr	pos	se.outcome	samplesize.outcome	pval.outcome	outcome	originalname.outcome	outcome.deprecated	mr_keep.outcome	data_source.outcome	se.exposure	pval.exposure	exposure	mr_keep.exposure	pval_origin.exposure	id.exposure	data_source.exposure	action	mr_keep
1	rs10090365	A	G	A	G	-0.0834413	0.0414539	NA	0.539638	FALSE	FALSE	FALSE	ebi-a-GCST006466	8	138638199	0.0446304	36677	0.352979	Endometrial cancer (Non-endometrioid histology) || id:ebi-a-GCST006466	Endometrial cancer (Non-endometrioid histology)	Endometrial cancer (Non-endometrioid histology) || ||	TRUE	igd	0.0180989	4.17309e-06	genus.CandidatusSoleaferrea.id.11350	TRUE	reported	WrTeze	textfile	2	TRUE
2	rs10108780	A	G	A	G	-0.092834	-0.003772	NA	0.286179	FALSE	FALSE	FALSE	ebi-a-GCST006466	8	123882833	0.0494903	36677	0.939246	Endometrial cancer (Non-endometrioid histology) || id:ebi-a-GCST006466	Endometrial cancer (Non-endometrioid histology)	Endometrial cancer (Non-endometrioid histology) || ||	TRUE	igd	0.0199807	3.64079e-06	genus.CandidatusSoleaferrea.id.11350	TRUE	reported	WrTeze	textfile	2	TRUE
3	rs10457187	A	G	A	G	-0.121284	0.0375008	NA	0.123713	FALSE	FALSE	FALSE	ebi-a-GCST006466	6	109336051	0.0657376	36677	0.568365	Endometrial cancer (Non-endometrioid histology) || id:ebi-a-GCST006466	Endometrial cancer (Non-endometrioid histology)	Endometrial cancer (Non-endometrioid histology) || ||	TRUE	igd	0.0278678	8.05254e-06	genus.CandidatusSoleaferrea.id.11350	TRUE	reported	WrTeze	textfile	2	TRUE
4	rs10809135	T	C	T	C	0.0834858	-0.0087334	NA	0.520085	FALSE	FALSE	FALSE	ebi-a-GCST006466	9	10611282	0.0479381	36677	0.855441	Endometrial cancer (Non-endometrioid histology) || id:ebi-a-GCST006466	Endometrial cancer (Non-endometrioid histology)	Endometrial cancer (Non-endometrioid histology) || ||	TRUE	igd	0.0182426	5.47174e-06	genus.CandidatusSoleaferrea.id.11350	TRUE	reported	WrTeze	textfile	2	TRUE
5	rs11071652	C	G	C	G	-0.0958826	0.061502	NA	0.222185	FALSE	TRUE	TRUE	ebi-a-GCST006466	15	62397186	0.0511164	36677	0.228908	Endometrial cancer (Non-endometrioid histology) || id:ebi-a-GCST006466	Endometrial cancer (Non-endometrioid histology)	Endometrial cancer (Non-endometrioid histology) || ||	TRUE	igd	0.0214205	7.82648e-06	genus.CandidatusSoleaferrea.id.11350	TRUE	reported	WrTeze	textfile	2	FALSE
6	rs11153159	G	C	G	C	-0.12805	0.0343262	NA	0.11615	FALSE	TRUE	TRUE	ebi-a-GCST006466	6	109376647	0.0676164	36677	0.611691	Endometrial cancer (Non-endometrioid histology) || id:ebi-a-GCST006466	Endometrial cancer (Non-endometrioid histology)	Endometrial cancer (Non-endometrioid histology) || ||	TRUE	igd	0.0285446	4.41523e-06	genus.CandidatusSoleaferrea.id.11350	TRUE	reported	WrTeze	textfile	2	FALSE
7	rs113393759	T	C	T	C	-0.122854	0.0385842	NA	0.123729	FALSE	FALSE	FALSE	ebi-a-GCST006466	6	109347731	0.0658176	36677	0.557721	Endometrial cancer (Non-endometrioid histology) || id:ebi-a-GCST006466	Endometrial cancer (Non-endometrioid histology)	Endometrial cancer (Non-endometrioid histology) || ||	TRUE	igd	0.0278682	5.48134e-06	genus.CandidatusSoleaferrea.id.11350	TRUE	reported	WrTeze	textfile	2	TRUE
8	rs117412830	G	A	G	A	-0.122375	0.03785	NA	0.123656	FALSE	FALSE	FALSE	ebi-a-GCST006466	6	109336617	0.0657414	36677	0.564791	Endometrial cancer (Non-endometrioid histology) || id:ebi-a-GCST006466	Endometrial cancer (Non-endometrioid histology)	Endometrial cancer (Non-endometrioid histology) || ||	TRUE	igd	0.0279513	6.40075e-06	genus.CandidatusSoleaferrea.id.11350	TRUE	reported	WrTeze	textfile	2	TRUE
9	rs11752532	G	C	G	C	-0.122364	0.0374964	NA	0.123713	FALSE	TRUE	TRUE	ebi-a-GCST006466	6	109335969	0.0657377	36677	0.56841	Endometrial cancer (Non-endometrioid histology) || id:ebi-a-GCST006466	Endometrial cancer (Non-endometrioid histology)	Endometrial cancer (Non-endometrioid histology) || ||	TRUE	igd	0.027872	6.59519e-06	genus.CandidatusSoleaferrea.id.11350	TRUE	reported	WrTeze	textfile	2	FALSE
10	rs11755471	C	T	C	T	-0.120579	0.0373012	NA	0.123735	FALSE	FALSE	FALSE	ebi-a-GCST006466	6	109342169	0.0657709	36677	0.57062	Endometrial cancer (Non-endometrioid histology) || id:ebi-a-GCST006466	Endometrial cancer (Non-endometrioid histology)	Endometrial cancer (Non-endometrioid histology) || ||	TRUE	igd	0.0278657	8.76e-06	genus.CandidatusSoleaferrea.id.11350	TRUE	reported	WrTeze	textfile	2	TRUE
11	rs12140117	C	A	C	A	0.102436	-0.0414786	NA	0.190723	FALSE	FALSE	FALSE	ebi-a-GCST006466	1	224699805	0.0570517	36677	0.467204	Endometrial cancer (Non-endometrioid histology) || id:ebi-a-GCST006466	Endometrial cancer (Non-endometrioid histology)	Endometrial cancer (Non-endometrioid histology) || ||	TRUE	igd	0.0229501	9.40512e-06	genus.CandidatusSoleaferrea.id.11350	TRUE	reported	WrTeze	textfile	2	TRUE
12	rs12141016	C	T	C	T	0.101906	-0.0397677	NA	0.191575	FALSE	FALSE	FALSE	ebi-a-GCST006466	1	224699643	0.0569566	36677	0.485046	Endometrial cancer (Non-endometrioid histology) || id:ebi-a-GCST006466	Endometrial cancer (Non-endometrioid histology)	Endometrial cancer (Non-endometrioid histology) || ||	TRUE	igd	0.0228417	9.13226e-06	genus.CandidatusSoleaferrea.id.11350	TRUE	reported	WrTeze	textfile	2	TRUE
13	rs12197912	T	C	T	C	-0.119898	0.0302977	NA	0.124622	FALSE	FALSE	FALSE	ebi-a-GCST006466	6	109338147	0.0657725	36677	0.645055	Endometrial cancer (Non-endometrioid histology) || id:ebi-a-GCST006466	Endometrial cancer (Non-endometrioid histology)	Endometrial cancer (Non-endometrioid histology) || ||	TRUE	igd	0.0278676	9.90217e-06	genus.CandidatusSoleaferrea.id.11350	TRUE	reported	WrTeze	textfile	2	TRUE
14	rs12198088	T	C	T	C	-0.120961	0.0375711	NA	0.123844	FALSE	FALSE	FALSE	ebi-a-GCST006466	6	109338433	0.0657344	36677	0.56762	Endometrial cancer (Non-endometrioid histology) || id:ebi-a-GCST006466	Endometrial cancer (Non-endometrioid histology)	Endometrial cancer (Non-endometrioid histology) || ||	TRUE	igd	0.0278748	7.75047e-06	genus.CandidatusSoleaferrea.id.11350	TRUE	reported	WrTeze	textfile	2	TRUE
15	rs12205053	C	T	C	T	-0.120228	0.0366814	NA	0.123742	FALSE	FALSE	FALSE	ebi-a-GCST006466	6	109338110	0.0657166	36677	0.576724	Endometrial cancer (Non-endometrioid histology) || id:ebi-a-GCST006466	Endometrial cancer (Non-endometrioid histology)	Endometrial cancer (Non-endometrioid histology) || ||	TRUE	igd	0.0278672	9.16275e-06	genus.CandidatusSoleaferrea.id.11350	TRUE	reported	WrTeze	textfile	2	TRUE
16	rs12205061	C	T	C	T	-0.120393	0.0377718	NA	0.123886	FALSE	FALSE	FALSE	ebi-a-GCST006466	6	109338161	0.0657431	36677	0.565605	Endometrial cancer (Non-endometrioid histology) || id:ebi-a-GCST006466	Endometrial cancer (Non-endometrioid histology)	Endometrial cancer (Non-endometrioid histology) || ||	TRUE	igd	0.0278671	8.81273e-06	genus.CandidatusSoleaferrea.id.11350	TRUE	reported	WrTeze	textfile	2	TRUE
17	rs12206634	A	G	A	G	-0.121627	0.0436002	NA	0.123608	FALSE	FALSE	FALSE	ebi-a-GCST006466	6	109353407	0.0657607	36677	0.507324	Endometrial cancer (Non-endometrioid histology) || id:ebi-a-GCST006466	Endometrial cancer (Non-endometrioid histology)	Endometrial cancer (Non-endometrioid histology) || ||	TRUE	igd	0.0279348	8.24783e-06	genus.CandidatusSoleaferrea.id.11350	TRUE	reported	WrTeze	textfile	2	TRUE
18	rs12374597	G	A	G	A	-0.122464	0.038058	NA	0.123732	FALSE	FALSE	FALSE	ebi-a-GCST006466	6	109346184	0.0657952	36677	0.562974	Endometrial cancer (Non-endometrioid histology) || id:ebi-a-GCST006466	Endometrial cancer (Non-endometrioid histology)	Endometrial cancer (Non-endometrioid histology) || ||	TRUE	igd	0.0278692	5.87012e-06	genus.CandidatusSoleaferrea.id.11350	TRUE	reported	WrTeze	textfile	2	TRUE
19	rs12374658	C	T	C	T	-0.121428	0.0383864	NA	0.123687	FALSE	FALSE	FALSE	ebi-a-GCST006466	6	109345930	0.0658037	36677	0.55966	Endometrial cancer (Non-endometrioid histology) || id:ebi-a-GCST006466	Endometrial cancer (Non-endometrioid histology)	Endometrial cancer (Non-endometrioid histology) || ||	TRUE	igd	0.0278699	7.33034e-06	genus.CandidatusSoleaferrea.id.11350	TRUE	reported	WrTeze	textfile	2	TRUE
20	rs12500231	A	T	A	T	0.0813853	0.0168744	NA	0.430171	FALSE	TRUE	TRUE	ebi-a-GCST006466	4	52935445	0.0444765	36677	0.704391	Endometrial cancer (Non-endometrioid histology) || id:ebi-a-GCST006466	Endometrial cancer (Non-endometrioid histology)	Endometrial cancer (Non-endometrioid histology) || ||	TRUE	igd	0.0182696	7.67641e-06	genus.CandidatusSoleaferrea.id.11350	TRUE	reported	WrTeze	textfile	2	FALSE
21	rs12566578	A	T	A	T	0.108418	-0.0441207	NA	0.193476	FALSE	TRUE	TRUE	ebi-a-GCST006466	1	224689785	0.0566402	36677	0.436	Endometrial cancer (Non-endometrioid histology) || id:ebi-a-GCST006466	Endometrial cancer (Non-endometrioid histology)	Endometrial cancer (Non-endometrioid histology) || ||	TRUE	igd	0.0227955	2.45638e-06	genus.CandidatusSoleaferrea.id.11350	TRUE	reported	WrTeze	textfile	2	FALSE
22	rs12679756	A	G	A	G	-0.083138	-0.0242777	NA	0.3812	FALSE	FALSE	FALSE	ebi-a-GCST006466	8	123876719	0.0466009	36677	0.602386	Endometrial cancer (Non-endometrioid histology) || id:ebi-a-GCST006466	Endometrial cancer (Non-endometrioid histology)	Endometrial cancer (Non-endometrioid histology) || ||	TRUE	igd	0.0187616	9.69067e-06	genus.CandidatusSoleaferrea.id.11350	TRUE	reported	WrTeze	textfile	2	TRUE
23	rs12681352	T	C	T	C	-0.0875644	-0.00889648	NA	0.285636	FALSE	FALSE	FALSE	ebi-a-GCST006466	8	123881909	0.0486529	36677	0.854911	Endometrial cancer (Non-endometrioid histology) || id:ebi-a-GCST006466	Endometrial cancer (Non-endometrioid histology)	Endometrial cancer (Non-endometrioid histology) || ||	TRUE	igd	0.0197224	9.97671e-06	genus.CandidatusSoleaferrea.id.11350	TRUE	reported	WrTeze	textfile	2	TRUE
24	rs13269653	G	A	G	A	-0.0896374	-0.0060731	NA	0.285502	FALSE	FALSE	FALSE	ebi-a-GCST006466	8	123883014	0.0496626	36677	0.902671	Endometrial cancer (Non-endometrioid histology) || id:ebi-a-GCST006466	Endometrial cancer (Non-endometrioid histology)	Endometrial cancer (Non-endometrioid histology) || ||	TRUE	igd	0.019986	7.66974e-06	genus.CandidatusSoleaferrea.id.11350	TRUE	reported	WrTeze	textfile	2	TRUE
25	rs1891244	T	A	T	A	0.111155	-0.0489579	NA	0.191779	FALSE	TRUE	TRUE	ebi-a-GCST006466	1	224687199	0.0569606	36677	0.390062	Endometrial cancer (Non-endometrioid histology) || id:ebi-a-GCST006466	Endometrial cancer (Non-endometrioid histology)	Endometrial cancer (Non-endometrioid histology) || ||	TRUE	igd	0.0231889	1.71521e-06	genus.CandidatusSoleaferrea.id.11350	TRUE	reported	WrTeze	textfile	2	FALSE
26	rs2193878	T	A	T	A	0.228255	-0.072487	NA	0.0504219	FALSE	TRUE	TRUE	ebi-a-GCST006466	3	190349049	0.110504	36677	0.511844	Endometrial cancer (Non-endometrioid histology) || id:ebi-a-GCST006466	Endometrial cancer (Non-endometrioid histology)	Endometrial cancer (Non-endometrioid histology) || ||	TRUE	igd	0.0509241	9.45546e-06	genus.CandidatusSoleaferrea.id.11350	TRUE	reported	WrTeze	textfile	2	FALSE
27	rs36155147	C	T	C	T	0.104966	-0.0305863	NA	0.357538	FALSE	FALSE	FALSE	ebi-a-GCST006466	7	352368	0.0728005	36677	0.674384	Endometrial cancer (Non-endometrioid histology) || id:ebi-a-GCST006466	Endometrial cancer (Non-endometrioid histology)	Endometrial cancer (Non-endometrioid histology) || ||	TRUE	igd	0.0240995	5.41138e-06	genus.CandidatusSoleaferrea.id.11350	TRUE	reported	WrTeze	textfile	2	TRUE
28	rs36160691	G	A	G	A	0.10388	-0.0748938	NA	0.363685	FALSE	FALSE	FALSE	ebi-a-GCST006466	7	351270	0.0731161	36677	0.305687	Endometrial cancer (Non-endometrioid histology) || id:ebi-a-GCST006466	Endometrial cancer (Non-endometrioid histology)	Endometrial cancer (Non-endometrioid histology) || ||	TRUE	igd	0.023696	5.72525e-06	genus.CandidatusSoleaferrea.id.11350	TRUE	reported	WrTeze	textfile	2	TRUE
29	rs386526	C	G	C	G	0.0818459	-0.0381431	NA	0.477169	FALSE	TRUE	TRUE	ebi-a-GCST006466	10	82879688	0.048629	36677	0.432823	Endometrial cancer (Non-endometrioid histology) || id:ebi-a-GCST006466	Endometrial cancer (Non-endometrioid histology)	Endometrial cancer (Non-endometrioid histology) || ||	TRUE	igd	0.0180086	8.33076e-06	genus.CandidatusSoleaferrea.id.11350	TRUE	reported	WrTeze	textfile	2	FALSE
30	rs4294381	T	C	T	C	0.112197	-0.0489956	NA	0.191789	FALSE	FALSE	FALSE	ebi-a-GCST006466	1	224688107	0.0569634	36677	0.38972	Endometrial cancer (Non-endometrioid histology) || id:ebi-a-GCST006466	Endometrial cancer (Non-endometrioid histology)	Endometrial cancer (Non-endometrioid histology) || ||	TRUE	igd	0.023186	1.3685e-06	genus.CandidatusSoleaferrea.id.11350	TRUE	reported	WrTeze	textfile	2	TRUE
31	rs4653589	G	A	G	A	0.110179	-0.044281	NA	0.193497	FALSE	FALSE	FALSE	ebi-a-GCST006466	1	224688598	0.0566371	36677	0.43431	Endometrial cancer (Non-endometrioid histology) || id:ebi-a-GCST006466	Endometrial cancer (Non-endometrioid histology)	Endometrial cancer (Non-endometrioid histology) || ||	TRUE	igd	0.0227916	1.66088e-06	genus.CandidatusSoleaferrea.id.11350	TRUE	reported	WrTeze	textfile	2	TRUE
32	rs4678258	T	C	T	C	0.0986136	0.0714321	NA	0.235505	FALSE	FALSE	FALSE	ebi-a-GCST006466	3	137945192	0.0525525	36677	0.174067	Endometrial cancer (Non-endometrioid histology) || id:ebi-a-GCST006466	Endometrial cancer (Non-endometrioid histology)	Endometrial cancer (Non-endometrioid histology) || ||	TRUE	igd	0.0215646	5.53183e-06	genus.CandidatusSoleaferrea.id.11350	TRUE	reported	WrTeze	textfile	2	TRUE
33	rs61825792	T	C	T	C	0.112199	-0.048911	NA	0.191786	FALSE	FALSE	FALSE	ebi-a-GCST006466	1	224687852	0.0569618	36677	0.390526	Endometrial cancer (Non-endometrioid histology) || id:ebi-a-GCST006466	Endometrial cancer (Non-endometrioid histology)	Endometrial cancer (Non-endometrioid histology) || ||	TRUE	igd	0.0231856	1.37233e-06	genus.CandidatusSoleaferrea.id.11350	TRUE	reported	WrTeze	textfile	2	TRUE
34	rs62203853	A	C	A	C	0.100167	0.0185385	NA	0.1944	FALSE	FALSE	FALSE	ebi-a-GCST006466	20	41279686	0.0563253	36677	0.742057	Endometrial cancer (Non-endometrioid histology) || id:ebi-a-GCST006466	Endometrial cancer (Non-endometrioid histology)	Endometrial cancer (Non-endometrioid histology) || ||	TRUE	igd	0.0223389	8.3761e-06	genus.CandidatusSoleaferrea.id.11350	TRUE	reported	WrTeze	textfile	2	TRUE
35	rs6426133	A	G	A	G	0.103996	-0.0434148	NA	0.191867	FALSE	FALSE	FALSE	ebi-a-GCST006466	1	224698363	0.0568456	36677	0.445026	Endometrial cancer (Non-endometrioid histology) || id:ebi-a-GCST006466	Endometrial cancer (Non-endometrioid histology)	Endometrial cancer (Non-endometrioid histology) || ||	TRUE	igd	0.0228642	6.26547e-06	genus.CandidatusSoleaferrea.id.11350	TRUE	reported	WrTeze	textfile	2	TRUE
36	rs6489992	A	G	A	G	-0.0840437	0.0108608	NA	0.365569	FALSE	FALSE	FALSE	ebi-a-GCST006466	12	115352769	0.0447053	36677	0.80805	Endometrial cancer (Non-endometrioid histology) || id:ebi-a-GCST006466	Endometrial cancer (Non-endometrioid histology)	Endometrial cancer (Non-endometrioid histology) || ||	TRUE	igd	0.0187031	7.88786e-06	genus.CandidatusSoleaferrea.id.11350	TRUE	reported	WrTeze	textfile	2	TRUE
37	rs6494306	A	G	A	G	-0.0969304	0.0592128	NA	0.221759	FALSE	FALSE	FALSE	ebi-a-GCST006466	15	62394540	0.0512341	36677	0.247791	Endometrial cancer (Non-endometrioid histology) || id:ebi-a-GCST006466	Endometrial cancer (Non-endometrioid histology)	Endometrial cancer (Non-endometrioid histology) || ||	TRUE	igd	0.0214221	5.80051e-06	genus.CandidatusSoleaferrea.id.11350	TRUE	reported	WrTeze	textfile	2	TRUE
38	rs6568555	G	A	G	A	-0.122648	0.0373174	NA	0.123704	FALSE	FALSE	FALSE	ebi-a-GCST006466	6	109331777	0.0657471	36677	0.570314	Endometrial cancer (Non-endometrioid histology) || id:ebi-a-GCST006466	Endometrial cancer (Non-endometrioid histology)	Endometrial cancer (Non-endometrioid histology) || ||	TRUE	igd	0.0278794	6.16139e-06	genus.CandidatusSoleaferrea.id.11350	TRUE	reported	WrTeze	textfile	2	TRUE
39	rs6665956	A	T	A	T	0.109717	-0.0486312	NA	0.191691	FALSE	TRUE	TRUE	ebi-a-GCST006466	1	224690834	0.0569799	36677	0.393394	Endometrial cancer (Non-endometrioid histology) || id:ebi-a-GCST006466	Endometrial cancer (Non-endometrioid histology)	Endometrial cancer (Non-endometrioid histology) || ||	TRUE	igd	0.0231863	2.39595e-06	genus.CandidatusSoleaferrea.id.11350	TRUE	reported	WrTeze	textfile	2	FALSE
40	rs6881988	G	C	G	C	-0.0819131	-0.0301497	NA	0.422151	FALSE	TRUE	TRUE	ebi-a-GCST006466	5	172758774	0.0554333	36677	0.586516	Endometrial cancer (Non-endometrioid histology) || id:ebi-a-GCST006466	Endometrial cancer (Non-endometrioid histology)	Endometrial cancer (Non-endometrioid histology) || ||	TRUE	igd	0.018185	9.22889e-06	genus.CandidatusSoleaferrea.id.11350	TRUE	reported	WrTeze	textfile	2	FALSE
41	rs712065	C	T	C	T	0.108642	-0.0463477	NA	0.191176	FALSE	FALSE	FALSE	ebi-a-GCST006466	1	224696628	0.0571106	36677	0.417054	Endometrial cancer (Non-endometrioid histology) || id:ebi-a-GCST006466	Endometrial cancer (Non-endometrioid histology)	Endometrial cancer (Non-endometrioid histology) || ||	TRUE	igd	0.0231716	2.90841e-06	genus.CandidatusSoleaferrea.id.11350	TRUE	reported	WrTeze	textfile	2	TRUE
42	rs712066	T	C	T	C	0.107046	-0.0418192	NA	0.192177	FALSE	FALSE	FALSE	ebi-a-GCST006466	1	224699166	0.0568859	36677	0.462253	Endometrial cancer (Non-endometrioid histology) || id:ebi-a-GCST006466	Endometrial cancer (Non-endometrioid histology)	Endometrial cancer (Non-endometrioid histology) || ||	TRUE	igd	0.0228062	3.2229e-06	genus.CandidatusSoleaferrea.id.11350	TRUE	reported	WrTeze	textfile	2	TRUE
43	rs7400877	T	C	T	C	-0.0951085	0.0796376	NA	0.226825	FALSE	FALSE	FALSE	ebi-a-GCST006466	14	76403542	0.0515678	36677	0.122509	Endometrial cancer (Non-endometrioid histology) || id:ebi-a-GCST006466	Endometrial cancer (Non-endometrioid histology)	Endometrial cancer (Non-endometrioid histology) || ||	TRUE	igd	0.0212799	9.29448e-06	genus.CandidatusSoleaferrea.id.11350	TRUE	reported	WrTeze	textfile	2	TRUE
44	rs74188131	G	T	G	T	0.102151	0.0236468	NA	0.354663	FALSE	FALSE	FALSE	ebi-a-GCST006466	7	351515	0.0745095	36677	0.750966	Endometrial cancer (Non-endometrioid histology) || id:ebi-a-GCST006466	Endometrial cancer (Non-endometrioid histology)	Endometrial cancer (Non-endometrioid histology) || ||	TRUE	igd	0.0240567	8.06374e-06	genus.CandidatusSoleaferrea.id.11350	TRUE	reported	WrTeze	textfile	2	TRUE
45	rs74214552	G	C	G	C	0.101947	-0.0102107	NA	0.346106	FALSE	TRUE	TRUE	ebi-a-GCST006466	7	351900	0.0795715	36677	0.897894	Endometrial cancer (Non-endometrioid histology) || id:ebi-a-GCST006466	Endometrial cancer (Non-endometrioid histology)	Endometrial cancer (Non-endometrioid histology) || ||	TRUE	igd	0.0241727	9.89326e-06	genus.CandidatusSoleaferrea.id.11350	TRUE	reported	WrTeze	textfile	2	FALSE
46	rs75263286	C	G	C	G	-0.120515	0.0368343	NA	0.123737	FALSE	TRUE	TRUE	ebi-a-GCST006466	6	109350489	0.0657346	36677	0.575243	Endometrial cancer (Non-endometrioid histology) || id:ebi-a-GCST006466	Endometrial cancer (Non-endometrioid histology)	Endometrial cancer (Non-endometrioid histology) || ||	TRUE	igd	0.0279506	9.22221e-06	genus.CandidatusSoleaferrea.id.11350	TRUE	reported	WrTeze	textfile	2	FALSE
47	rs75942063	A	G	A	G	-0.122326	0.0432483	NA	0.123604	FALSE	FALSE	FALSE	ebi-a-GCST006466	6	109352545	0.0657424	36677	0.510638	Endometrial cancer (Non-endometrioid histology) || id:ebi-a-GCST006466	Endometrial cancer (Non-endometrioid histology)	Endometrial cancer (Non-endometrioid histology) || ||	TRUE	igd	0.0279554	7.10008e-06	genus.CandidatusSoleaferrea.id.11350	TRUE	reported	WrTeze	textfile	2	TRUE
48	rs7759014	G	A	G	A	-0.120939	0.0428926	NA	0.123754	FALSE	FALSE	FALSE	ebi-a-GCST006466	6	109351125	0.0657297	36677	0.514039	Endometrial cancer (Non-endometrioid histology) || id:ebi-a-GCST006466	Endometrial cancer (Non-endometrioid histology)	Endometrial cancer (Non-endometrioid histology) || ||	TRUE	igd	0.0278744	8.53768e-06	genus.CandidatusSoleaferrea.id.11350	TRUE	reported	WrTeze	textfile	2	TRUE
49	rs7765732	C	A	C	A	-0.123348	0.0380427	NA	0.123873	FALSE	FALSE	FALSE	ebi-a-GCST006466	6	109347057	0.0658195	36677	0.563274	Endometrial cancer (Non-endometrioid histology) || id:ebi-a-GCST006466	Endometrial cancer (Non-endometrioid histology)	Endometrial cancer (Non-endometrioid histology) || ||	TRUE	igd	0.0278709	5.10141e-06	genus.CandidatusSoleaferrea.id.11350	TRUE	reported	WrTeze	textfile	2	TRUE
50	rs7766248	T	C	T	C	-0.123381	0.0384048	NA	0.123707	FALSE	FALSE	FALSE	ebi-a-GCST006466	6	109347262	0.0658131	36677	0.559528	Endometrial cancer (Non-endometrioid histology) || id:ebi-a-GCST006466	Endometrial cancer (Non-endometrioid histology)	Endometrial cancer (Non-endometrioid histology) || ||	TRUE	igd	0.0278709	5.07488e-06	genus.CandidatusSoleaferrea.id.11350	TRUE	reported	WrTeze	textfile	2	TRUE
51	rs7767882	A	C	A	C	-0.12222	0.0371034	NA	0.123726	FALSE	FALSE	FALSE	ebi-a-GCST006466	6	109334971	0.0657459	36677	0.572518	Endometrial cancer (Non-endometrioid histology) || id:ebi-a-GCST006466	Endometrial cancer (Non-endometrioid histology)	Endometrial cancer (Non-endometrioid histology) || ||	TRUE	igd	0.0278753	6.35037e-06	genus.CandidatusSoleaferrea.id.11350	TRUE	reported	WrTeze	textfile	2	TRUE
52	rs791504	A	T	A	T	0.107953	-0.0443401	NA	0.193394	FALSE	TRUE	TRUE	ebi-a-GCST006466	1	224694877	0.0567866	36677	0.434909	Endometrial cancer (Non-endometrioid histology) || id:ebi-a-GCST006466	Endometrial cancer (Non-endometrioid histology)	Endometrial cancer (Non-endometrioid histology) || ||	TRUE	igd	0.0227892	2.6386e-06	genus.CandidatusSoleaferrea.id.11350	TRUE	reported	WrTeze	textfile	2	FALSE
53	rs79465564	T	C	T	C	-0.121429	0.0383223	NA	0.12361	FALSE	FALSE	FALSE	ebi-a-GCST006466	6	109350290	0.0658313	36677	0.560479	Endometrial cancer (Non-endometrioid histology) || id:ebi-a-GCST006466	Endometrial cancer (Non-endometrioid histology)	Endometrial cancer (Non-endometrioid histology) || ||	TRUE	igd	0.0279497	7.55659e-06	genus.CandidatusSoleaferrea.id.11350	TRUE	reported	WrTeze	textfile	2	TRUE
54	rs830149	C	G	C	G	0.184647	-0.101971	NA	0.052013	FALSE	TRUE	TRUE	ebi-a-GCST006466	19	47991441	0.111356	36677	0.359812	Endometrial cancer (Non-endometrioid histology) || id:ebi-a-GCST006466	Endometrial cancer (Non-endometrioid histology)	Endometrial cancer (Non-endometrioid histology) || ||	TRUE	igd	0.0397237	9.58382e-06	genus.CandidatusSoleaferrea.id.11350	TRUE	reported	WrTeze	textfile	2	FALSE
55	rs9973954	A	G	A	G	0.0892075	-0.0244451	NA	0.293572	FALSE	FALSE	FALSE	ebi-a-GCST006466	2	19885907	0.0482093	36677	0.612111	Endometrial cancer (Non-endometrioid histology) || id:ebi-a-GCST006466	Endometrial cancer (Non-endometrioid histology)	Endometrial cancer (Non-endometrioid histology) || ||	TRUE	igd	0.0195401	5.94796e-06	genus.CandidatusSoleaferrea.id.11350	TRUE	reported	WrTeze	textfile	2	TRUE

## Sheet: genus.Intestinimonas
	SNP	effect_allele.exposure	other_allele.exposure	effect_allele.outcome	other_allele.outcome	beta.exposure	beta.outcome	eaf.exposure	eaf.outcome	remove	palindromic	ambiguous	id.outcome	chr	pos	se.outcome	samplesize.outcome	pval.outcome	outcome	originalname.outcome	outcome.deprecated	mr_keep.outcome	data_source.outcome	se.exposure	pval.exposure	exposure	mr_keep.exposure	pval_origin.exposure	id.exposure	data_source.exposure	action	mr_keep
1	rs1000888	C	G	C	G	-0.0585038	-0.0702544	NA	0.381067	FALSE	TRUE	TRUE	ebi-a-GCST006466	13	23343542	0.045792	36677	0.124979	Endometrial cancer (Non-endometrioid histology) || id:ebi-a-GCST006466	Endometrial cancer (Non-endometrioid histology)	Endometrial cancer (Non-endometrioid histology) || ||	TRUE	igd	0.013219	9.71299e-06	genus.Intestinimonas.id.2062	TRUE	reported	VxPB34	textfile	2	FALSE
2	rs10262702	T	C	T	C	0.0918017	0.0135289	NA	0.132906	FALSE	FALSE	FALSE	ebi-a-GCST006466	7	66890843	0.0689079	36677	0.84435	Endometrial cancer (Non-endometrioid histology) || id:ebi-a-GCST006466	Endometrial cancer (Non-endometrioid histology)	Endometrial cancer (Non-endometrioid histology) || ||	TRUE	igd	0.0194885	2.06073e-06	genus.Intestinimonas.id.2062	TRUE	reported	VxPB34	textfile	2	TRUE
3	rs1037943	G	A	G	A	0.0807217	0.0545561	NA	0.184	FALSE	FALSE	FALSE	ebi-a-GCST006466	2	6514735	0.0576858	36677	0.344278	Endometrial cancer (Non-endometrioid histology) || id:ebi-a-GCST006466	Endometrial cancer (Non-endometrioid histology)	Endometrial cancer (Non-endometrioid histology) || ||	TRUE	igd	0.0166096	1.14199e-06	genus.Intestinimonas.id.2062	TRUE	reported	VxPB34	textfile	2	TRUE
4	rs1037944	A	G	A	G	0.0816204	0.0546239	NA	0.184012	FALSE	FALSE	FALSE	ebi-a-GCST006466	2	6514724	0.0576834	36677	0.343659	Endometrial cancer (Non-endometrioid histology) || id:ebi-a-GCST006466	Endometrial cancer (Non-endometrioid histology)	Endometrial cancer (Non-endometrioid histology) || ||	TRUE	igd	0.0166116	8.56926e-07	genus.Intestinimonas.id.2062	TRUE	reported	VxPB34	textfile	2	TRUE
5	rs10475099	T	A	T	A	0.117419	0.123994	NA	0.063584	FALSE	TRUE	TRUE	ebi-a-GCST006466	5	17210076	0.0909818	36677	0.172931	Endometrial cancer (Non-endometrioid histology) || id:ebi-a-GCST006466	Endometrial cancer (Non-endometrioid histology)	Endometrial cancer (Non-endometrioid histology) || ||	TRUE	igd	0.0256776	4.06008e-06	genus.Intestinimonas.id.2062	TRUE	reported	VxPB34	textfile	2	FALSE
6	rs11258177	C	T	C	T	0.0649125	0.0578757	NA	0.384881	FALSE	FALSE	FALSE	ebi-a-GCST006466	10	13122769	0.0480239	36677	0.228147	Endometrial cancer (Non-endometrioid histology) || id:ebi-a-GCST006466	Endometrial cancer (Non-endometrioid histology)	Endometrial cancer (Non-endometrioid histology) || ||	TRUE	igd	0.0133626	1.14484e-06	genus.Intestinimonas.id.2062	TRUE	reported	VxPB34	textfile	2	TRUE
7	rs11258178	A	G	A	G	0.0660742	0.0566839	NA	0.379735	FALSE	FALSE	FALSE	ebi-a-GCST006466	10	13124513	0.0480694	36677	0.238315	Endometrial cancer (Non-endometrioid histology) || id:ebi-a-GCST006466	Endometrial cancer (Non-endometrioid histology)	Endometrial cancer (Non-endometrioid histology) || ||	TRUE	igd	0.0134139	6.98195e-07	genus.Intestinimonas.id.2062	TRUE	reported	VxPB34	textfile	2	TRUE
8	rs11258179	A	G	A	G	0.0645066	0.0609435	NA	0.379587	FALSE	FALSE	FALSE	ebi-a-GCST006466	10	13126342	0.0482657	36677	0.206709	Endometrial cancer (Non-endometrioid histology) || id:ebi-a-GCST006466	Endometrial cancer (Non-endometrioid histology)	Endometrial cancer (Non-endometrioid histology) || ||	TRUE	igd	0.0134041	1.43263e-06	genus.Intestinimonas.id.2062	TRUE	reported	VxPB34	textfile	2	TRUE
9	rs11679012	A	G	A	G	0.079852	0.0553458	NA	0.184091	FALSE	FALSE	FALSE	ebi-a-GCST006466	2	6525616	0.0576248	36677	0.336828	Endometrial cancer (Non-endometrioid histology) || id:ebi-a-GCST006466	Endometrial cancer (Non-endometrioid histology)	Endometrial cancer (Non-endometrioid histology) || ||	TRUE	igd	0.0166221	1.46094e-06	genus.Intestinimonas.id.2062	TRUE	reported	VxPB34	textfile	2	TRUE
10	rs11689582	T	A	T	A	0.0802064	0.0554971	NA	0.183946	FALSE	TRUE	TRUE	ebi-a-GCST006466	2	6520897	0.0576523	36677	0.335739	Endometrial cancer (Non-endometrioid histology) || id:ebi-a-GCST006466	Endometrial cancer (Non-endometrioid histology)	Endometrial cancer (Non-endometrioid histology) || ||	TRUE	igd	0.0166182	1.30908e-06	genus.Intestinimonas.id.2062	TRUE	reported	VxPB34	textfile	2	FALSE
11	rs11690270	C	G	C	G	0.080972	0.0550041	NA	0.184687	FALSE	TRUE	TRUE	ebi-a-GCST006466	2	6518628	0.0576373	36677	0.339924	Endometrial cancer (Non-endometrioid histology) || id:ebi-a-GCST006466	Endometrial cancer (Non-endometrioid histology)	Endometrial cancer (Non-endometrioid histology) || ||	TRUE	igd	0.0166095	1.01979e-06	genus.Intestinimonas.id.2062	TRUE	reported	VxPB34	textfile	2	FALSE
12	rs11928843	G	A	G	A	-0.0607331	0.044386	NA	0.465219	FALSE	FALSE	FALSE	ebi-a-GCST006466	3	17187915	0.0464519	36677	0.339312	Endometrial cancer (Non-endometrioid histology) || id:ebi-a-GCST006466	Endometrial cancer (Non-endometrioid histology)	Endometrial cancer (Non-endometrioid histology) || ||	TRUE	igd	0.0132035	4.20567e-06	genus.Intestinimonas.id.2062	TRUE	reported	VxPB34	textfile	2	TRUE
13	rs12226153	A	G	A	G	-0.151142	0.061703	NA	0.0530725	FALSE	FALSE	FALSE	ebi-a-GCST006466	11	94364293	0.10102	36677	0.54133	Endometrial cancer (Non-endometrioid histology) || id:ebi-a-GCST006466	Endometrial cancer (Non-endometrioid histology)	Endometrial cancer (Non-endometrioid histology) || ||	TRUE	igd	0.0306922	5.12171e-07	genus.Intestinimonas.id.2062	TRUE	reported	VxPB34	textfile	2	TRUE
14	rs12566247	T	A	T	A	0.0637084	0.0310618	NA	0.349024	FALSE	TRUE	TRUE	ebi-a-GCST006466	1	43767569	0.0486536	36677	0.523196	Endometrial cancer (Non-endometrioid histology) || id:ebi-a-GCST006466	Endometrial cancer (Non-endometrioid histology)	Endometrial cancer (Non-endometrioid histology) || ||	TRUE	igd	0.0135355	2.19054e-06	genus.Intestinimonas.id.2062	TRUE	reported	VxPB34	textfile	2	FALSE
15	rs13398390	G	C	G	C	0.0812387	0.0569522	NA	0.184058	FALSE	TRUE	TRUE	ebi-a-GCST006466	2	6519138	0.0576174	36677	0.32293	Endometrial cancer (Non-endometrioid histology) || id:ebi-a-GCST006466	Endometrial cancer (Non-endometrioid histology)	Endometrial cancer (Non-endometrioid histology) || ||	TRUE	igd	0.0166105	9.53117e-07	genus.Intestinimonas.id.2062	TRUE	reported	VxPB34	textfile	2	FALSE
16	rs13422601	G	A	G	A	0.0790737	0.0553579	NA	0.184055	FALSE	FALSE	FALSE	ebi-a-GCST006466	2	6522390	0.0576435	36677	0.336879	Endometrial cancer (Non-endometrioid histology) || id:ebi-a-GCST006466	Endometrial cancer (Non-endometrioid histology)	Endometrial cancer (Non-endometrioid histology) || ||	TRUE	igd	0.0166159	1.8021e-06	genus.Intestinimonas.id.2062	TRUE	reported	VxPB34	textfile	2	TRUE
17	rs1350892	C	G	C	G	0.0815851	0.0536656	NA	0.184055	FALSE	TRUE	TRUE	ebi-a-GCST006466	2	6520373	0.0576669	36677	0.352053	Endometrial cancer (Non-endometrioid histology) || id:ebi-a-GCST006466	Endometrial cancer (Non-endometrioid histology)	Endometrial cancer (Non-endometrioid histology) || ||	TRUE	igd	0.0166131	8.59606e-07	genus.Intestinimonas.id.2062	TRUE	reported	VxPB34	textfile	2	FALSE
18	rs1350893	A	G	A	G	0.0811634	0.0493527	NA	0.185409	FALSE	FALSE	FALSE	ebi-a-GCST006466	2	6520473	0.0577023	36677	0.392386	Endometrial cancer (Non-endometrioid histology) || id:ebi-a-GCST006466	Endometrial cancer (Non-endometrioid histology)	Endometrial cancer (Non-endometrioid histology) || ||	TRUE	igd	0.016615	9.73436e-07	genus.Intestinimonas.id.2062	TRUE	reported	VxPB34	textfile	2	TRUE
19	rs1381514	T	C	T	C	0.0803236	0.0540423	NA	0.184071	FALSE	FALSE	FALSE	ebi-a-GCST006466	2	6520287	0.0576606	36677	0.348631	Endometrial cancer (Non-endometrioid histology) || id:ebi-a-GCST006466	Endometrial cancer (Non-endometrioid histology)	Endometrial cancer (Non-endometrioid histology) || ||	TRUE	igd	0.0166131	1.22762e-06	genus.Intestinimonas.id.2062	TRUE	reported	VxPB34	textfile	2	TRUE
20	rs1381515	T	C	T	C	0.0809287	0.0536265	NA	0.184069	FALSE	FALSE	FALSE	ebi-a-GCST006466	2	6520343	0.0576649	36677	0.352388	Endometrial cancer (Non-endometrioid histology) || id:ebi-a-GCST006466	Endometrial cancer (Non-endometrioid histology)	Endometrial cancer (Non-endometrioid histology) || ||	TRUE	igd	0.0166132	1.03991e-06	genus.Intestinimonas.id.2062	TRUE	reported	VxPB34	textfile	2	TRUE
21	rs1381516	A	T	A	T	0.0809565	0.0541703	NA	0.183978	FALSE	TRUE	TRUE	ebi-a-GCST006466	2	6520451	0.0576592	36677	0.347479	Endometrial cancer (Non-endometrioid histology) || id:ebi-a-GCST006466	Endometrial cancer (Non-endometrioid histology)	Endometrial cancer (Non-endometrioid histology) || ||	TRUE	igd	0.0166147	1.03241e-06	genus.Intestinimonas.id.2062	TRUE	reported	VxPB34	textfile	2	FALSE
22	rs17067892	C	T	C	T	0.107194	-0.157243	NA	0.0721971	FALSE	FALSE	FALSE	ebi-a-GCST006466	8	3763540	0.0969198	36677	0.104717	Endometrial cancer (Non-endometrioid histology) || id:ebi-a-GCST006466	Endometrial cancer (Non-endometrioid histology)	Endometrial cancer (Non-endometrioid histology) || ||	TRUE	igd	0.0250013	6.37926e-06	genus.Intestinimonas.id.2062	TRUE	reported	VxPB34	textfile	2	TRUE
23	rs1859797	G	A	G	A	0.060368	-0.0712523	NA	0.475684	FALSE	FALSE	FALSE	ebi-a-GCST006466	7	22007303	0.043739	36677	0.103306	Endometrial cancer (Non-endometrioid histology) || id:ebi-a-GCST006466	Endometrial cancer (Non-endometrioid histology)	Endometrial cancer (Non-endometrioid histology) || ||	TRUE	igd	0.0131793	4.12235e-06	genus.Intestinimonas.id.2062	TRUE	reported	VxPB34	textfile	2	TRUE
24	rs1870850	G	A	G	A	0.0816974	0.0538806	NA	0.184042	FALSE	FALSE	FALSE	ebi-a-GCST006466	2	6512058	0.0576812	36677	0.350247	Endometrial cancer (Non-endometrioid histology) || id:ebi-a-GCST006466	Endometrial cancer (Non-endometrioid histology)	Endometrial cancer (Non-endometrioid histology) || ||	TRUE	igd	0.016612	8.9576e-07	genus.Intestinimonas.id.2062	TRUE	reported	VxPB34	textfile	2	TRUE
25	rs2099538	G	A	G	A	-0.164347	0.121841	NA	0.0452316	FALSE	FALSE	FALSE	ebi-a-GCST006466	16	58832377	0.106456	36677	0.252408	Endometrial cancer (Non-endometrioid histology) || id:ebi-a-GCST006466	Endometrial cancer (Non-endometrioid histology)	Endometrial cancer (Non-endometrioid histology) || ||	TRUE	igd	0.0376523	7.44987e-06	genus.Intestinimonas.id.2062	TRUE	reported	VxPB34	textfile	2	TRUE
26	rs2276760	A	G	A	G	-0.0685234	0.0120097	NA	0.207578	FALSE	FALSE	FALSE	ebi-a-GCST006466	3	150620956	0.0562762	36677	0.83101	Endometrial cancer (Non-endometrioid histology) || id:ebi-a-GCST006466	Endometrial cancer (Non-endometrioid histology)	Endometrial cancer (Non-endometrioid histology) || ||	TRUE	igd	0.0152546	7.84062e-06	genus.Intestinimonas.id.2062	TRUE	reported	VxPB34	textfile	2	TRUE
27	rs2731794	C	T	C	T	0.120632	0.145982	NA	0.0636394	FALSE	FALSE	FALSE	ebi-a-GCST006466	5	17209391	0.0909853	36677	0.108613	Endometrial cancer (Non-endometrioid histology) || id:ebi-a-GCST006466	Endometrial cancer (Non-endometrioid histology)	Endometrial cancer (Non-endometrioid histology) || ||	TRUE	igd	0.0257529	1.91744e-06	genus.Intestinimonas.id.2062	TRUE	reported	VxPB34	textfile	2	TRUE
28	rs28373400	T	C	T	C	0.0812921	0.0538755	NA	0.18408	FALSE	FALSE	FALSE	ebi-a-GCST006466	2	6513646	0.0576805	36677	0.350287	Endometrial cancer (Non-endometrioid histology) || id:ebi-a-GCST006466	Endometrial cancer (Non-endometrioid histology)	Endometrial cancer (Non-endometrioid histology) || ||	TRUE	igd	0.016609	9.94329e-07	genus.Intestinimonas.id.2062	TRUE	reported	VxPB34	textfile	2	TRUE
29	rs28615759	T	C	T	C	0.0808095	0.0494623	NA	0.183698	FALSE	FALSE	FALSE	ebi-a-GCST006466	2	6513553	0.057812	36677	0.392235	Endometrial cancer (Non-endometrioid histology) || id:ebi-a-GCST006466	Endometrial cancer (Non-endometrioid histology)	Endometrial cancer (Non-endometrioid histology) || ||	TRUE	igd	0.016609	1.15565e-06	genus.Intestinimonas.id.2062	TRUE	reported	VxPB34	textfile	2	TRUE
30	rs28704834	C	T	C	T	0.0805793	0.049335	NA	0.183689	FALSE	FALSE	FALSE	ebi-a-GCST006466	2	6513547	0.0578133	36677	0.393465	Endometrial cancer (Non-endometrioid histology) || id:ebi-a-GCST006466	Endometrial cancer (Non-endometrioid histology)	Endometrial cancer (Non-endometrioid histology) || ||	TRUE	igd	0.016609	1.24455e-06	genus.Intestinimonas.id.2062	TRUE	reported	VxPB34	textfile	2	TRUE
31	rs2930225	G	T	G	T	0.0729524	-0.0682137	NA	0.256614	FALSE	FALSE	FALSE	ebi-a-GCST006466	16	85327902	0.054887	36677	0.213941	Endometrial cancer (Non-endometrioid histology) || id:ebi-a-GCST006466	Endometrial cancer (Non-endometrioid histology)	Endometrial cancer (Non-endometrioid histology) || ||	TRUE	igd	0.0152948	1.34622e-06	genus.Intestinimonas.id.2062	TRUE	reported	VxPB34	textfile	2	TRUE
32	rs4113676	A	C	A	C	-0.218507	0.149578	NA	0.0477605	FALSE	FALSE	FALSE	ebi-a-GCST006466	20	6218922	0.102068	36677	0.142795	Endometrial cancer (Non-endometrioid histology) || id:ebi-a-GCST006466	Endometrial cancer (Non-endometrioid histology)	Endometrial cancer (Non-endometrioid histology) || ||	TRUE	igd	0.0490152	7.41635e-06	genus.Intestinimonas.id.2062	TRUE	reported	VxPB34	textfile	2	TRUE
33	rs4287737	C	G	C	G	0.0806997	0.0538856	NA	0.184034	FALSE	TRUE	TRUE	ebi-a-GCST006466	2	6511891	0.0576814	36677	0.350204	Endometrial cancer (Non-endometrioid histology) || id:ebi-a-GCST006466	Endometrial cancer (Non-endometrioid histology)	Endometrial cancer (Non-endometrioid histology) || ||	TRUE	igd	0.0166128	1.21992e-06	genus.Intestinimonas.id.2062	TRUE	reported	VxPB34	textfile	2	FALSE
34	rs4722076	G	A	G	A	0.0580317	-0.0634726	NA	0.475498	FALSE	FALSE	FALSE	ebi-a-GCST006466	7	22006971	0.0439375	36677	0.148567	Endometrial cancer (Non-endometrioid histology) || id:ebi-a-GCST006466	Endometrial cancer (Non-endometrioid histology)	Endometrial cancer (Non-endometrioid histology) || ||	TRUE	igd	0.0131864	9.15166e-06	genus.Intestinimonas.id.2062	TRUE	reported	VxPB34	textfile	2	TRUE
35	rs4784055	T	C	T	C	-0.175324	0.115922	NA	0.0452221	FALSE	FALSE	FALSE	ebi-a-GCST006466	16	58818770	0.106405	36677	0.27596	Endometrial cancer (Non-endometrioid histology) || id:ebi-a-GCST006466	Endometrial cancer (Non-endometrioid histology)	Endometrial cancer (Non-endometrioid histology) || ||	TRUE	igd	0.038599	8.71812e-07	genus.Intestinimonas.id.2062	TRUE	reported	VxPB34	textfile	2	TRUE
36	rs56186705	A	T	A	T	0.063678	0.0532846	NA	0.374638	FALSE	TRUE	TRUE	ebi-a-GCST006466	10	13126417	0.0483367	36677	0.270303	Endometrial cancer (Non-endometrioid histology) || id:ebi-a-GCST006466	Endometrial cancer (Non-endometrioid histology)	Endometrial cancer (Non-endometrioid histology) || ||	TRUE	igd	0.0134553	1.78896e-06	genus.Intestinimonas.id.2062	TRUE	reported	VxPB34	textfile	2	FALSE
37	rs57647068	G	A	G	A	0.0797795	0.0552792	NA	0.184058	FALSE	FALSE	FALSE	ebi-a-GCST006466	2	6523009	0.0576397	36677	0.337535	Endometrial cancer (Non-endometrioid histology) || id:ebi-a-GCST006466	Endometrial cancer (Non-endometrioid histology)	Endometrial cancer (Non-endometrioid histology) || ||	TRUE	igd	0.0166155	1.47242e-06	genus.Intestinimonas.id.2062	TRUE	reported	VxPB34	textfile	2	TRUE
38	rs59872056	A	G	A	G	0.0811817	0.0560047	NA	0.184017	FALSE	FALSE	FALSE	ebi-a-GCST006466	2	6519402	0.0576561	36677	0.33137	Endometrial cancer (Non-endometrioid histology) || id:ebi-a-GCST006466	Endometrial cancer (Non-endometrioid histology)	Endometrial cancer (Non-endometrioid histology) || ||	TRUE	igd	0.0166105	9.66401e-07	genus.Intestinimonas.id.2062	TRUE	reported	VxPB34	textfile	2	TRUE
39	rs60282801	C	T	C	T	0.0803754	0.0544804	NA	0.184053	FALSE	FALSE	FALSE	ebi-a-GCST006466	2	6515501	0.0576828	36677	0.344923	Endometrial cancer (Non-endometrioid histology) || id:ebi-a-GCST006466	Endometrial cancer (Non-endometrioid histology)	Endometrial cancer (Non-endometrioid histology) || ||	TRUE	igd	0.016611	1.30415e-06	genus.Intestinimonas.id.2062	TRUE	reported	VxPB34	textfile	2	TRUE
40	rs60896692	C	T	C	T	0.080299	0.0533986	NA	0.183498	FALSE	FALSE	FALSE	ebi-a-GCST006466	2	6521059	0.0577297	36677	0.354978	Endometrial cancer (Non-endometrioid histology) || id:ebi-a-GCST006466	Endometrial cancer (Non-endometrioid histology)	Endometrial cancer (Non-endometrioid histology) || ||	TRUE	igd	0.0166156	1.26268e-06	genus.Intestinimonas.id.2062	TRUE	reported	VxPB34	textfile	2	TRUE
41	rs62109972	C	T	C	T	0.0806995	0.0543859	NA	0.184016	FALSE	FALSE	FALSE	ebi-a-GCST006466	2	6518105	0.0576753	36677	0.345698	Endometrial cancer (Non-endometrioid histology) || id:ebi-a-GCST006466	Endometrial cancer (Non-endometrioid histology)	Endometrial cancer (Non-endometrioid histology) || ||	TRUE	igd	0.0166107	1.08748e-06	genus.Intestinimonas.id.2062	TRUE	reported	VxPB34	textfile	2	TRUE
42	rs62109973	C	T	C	T	0.080113	0.0551209	NA	0.183938	FALSE	FALSE	FALSE	ebi-a-GCST006466	2	6518238	0.057662	36677	0.339107	Endometrial cancer (Non-endometrioid histology) || id:ebi-a-GCST006466	Endometrial cancer (Non-endometrioid histology)	Endometrial cancer (Non-endometrioid histology) || ||	TRUE	igd	0.0166101	1.27514e-06	genus.Intestinimonas.id.2062	TRUE	reported	VxPB34	textfile	2	TRUE
43	rs62109974	C	T	C	T	0.0802436	0.0551366	NA	0.183972	FALSE	FALSE	FALSE	ebi-a-GCST006466	2	6518241	0.0576618	36677	0.338968	Endometrial cancer (Non-endometrioid histology) || id:ebi-a-GCST006466	Endometrial cancer (Non-endometrioid histology)	Endometrial cancer (Non-endometrioid histology) || ||	TRUE	igd	0.0166101	1.22677e-06	genus.Intestinimonas.id.2062	TRUE	reported	VxPB34	textfile	2	TRUE
44	rs62109975	C	G	C	G	0.0808054	0.054984	NA	0.184078	FALSE	TRUE	TRUE	ebi-a-GCST006466	2	6518318	0.0576479	36677	0.34019	Endometrial cancer (Non-endometrioid histology) || id:ebi-a-GCST006466	Endometrial cancer (Non-endometrioid histology)	Endometrial cancer (Non-endometrioid histology) || ||	TRUE	igd	0.0166095	1.03676e-06	genus.Intestinimonas.id.2062	TRUE	reported	VxPB34	textfile	2	FALSE
45	rs62109976	A	G	A	G	0.0806313	0.0550038	NA	0.184078	FALSE	FALSE	FALSE	ebi-a-GCST006466	2	6518329	0.0576492	36677	0.340028	Endometrial cancer (Non-endometrioid histology) || id:ebi-a-GCST006466	Endometrial cancer (Non-endometrioid histology)	Endometrial cancer (Non-endometrioid histology) || ||	TRUE	igd	0.0166095	1.09148e-06	genus.Intestinimonas.id.2062	TRUE	reported	VxPB34	textfile	2	TRUE
46	rs62240188	G	A	G	A	0.130074	-0.0919627	NA	0.0746218	FALSE	FALSE	FALSE	ebi-a-GCST006466	3	10611142	0.104281	36677	0.377843	Endometrial cancer (Non-endometrioid histology) || id:ebi-a-GCST006466	Endometrial cancer (Non-endometrioid histology)	Endometrial cancer (Non-endometrioid histology) || ||	TRUE	igd	0.0267179	2.20308e-06	genus.Intestinimonas.id.2062	TRUE	reported	VxPB34	textfile	2	TRUE
47	rs62427239	C	A	C	A	0.162658	0.25104	NA	0.0508575	FALSE	FALSE	FALSE	ebi-a-GCST006466	6	155737906	0.107789	36677	0.0198596	Endometrial cancer (Non-endometrioid histology) || id:ebi-a-GCST006466	Endometrial cancer (Non-endometrioid histology)	Endometrial cancer (Non-endometrioid histology) || ||	TRUE	igd	0.0367647	9.40505e-06	genus.Intestinimonas.id.2062	TRUE	reported	VxPB34	textfile	2	TRUE
48	rs66542626	A	G	A	G	0.0598534	-0.0548843	NA	0.45052	FALSE	FALSE	FALSE	ebi-a-GCST006466	7	22006430	0.0450759	36677	0.223376	Endometrial cancer (Non-endometrioid histology) || id:ebi-a-GCST006466	Endometrial cancer (Non-endometrioid histology)	Endometrial cancer (Non-endometrioid histology) || ||	TRUE	igd	0.0132415	5.5239e-06	genus.Intestinimonas.id.2062	TRUE	reported	VxPB34	textfile	2	TRUE
49	rs6716504	C	T	C	T	0.079965	0.055159	NA	0.184104	FALSE	FALSE	FALSE	ebi-a-GCST006466	2	6524377	0.0576239	36677	0.338454	Endometrial cancer (Non-endometrioid histology) || id:ebi-a-GCST006466	Endometrial cancer (Non-endometrioid histology)	Endometrial cancer (Non-endometrioid histology) || ||	TRUE	igd	0.016622	1.39997e-06	genus.Intestinimonas.id.2062	TRUE	reported	VxPB34	textfile	2	TRUE
50	rs6784625	T	C	T	C	-0.0594486	0.0231504	NA	0.446836	FALSE	FALSE	FALSE	ebi-a-GCST006466	3	17186500	0.0480336	36677	0.629832	Endometrial cancer (Non-endometrioid histology) || id:ebi-a-GCST006466	Endometrial cancer (Non-endometrioid histology)	Endometrial cancer (Non-endometrioid histology) || ||	TRUE	igd	0.0132919	8.937e-06	genus.Intestinimonas.id.2062	TRUE	reported	VxPB34	textfile	2	TRUE
51	rs67857937	A	C	A	C	0.0809741	0.053882	NA	0.184071	FALSE	FALSE	FALSE	ebi-a-GCST006466	2	6513717	0.0576802	36677	0.350226	Endometrial cancer (Non-endometrioid histology) || id:ebi-a-GCST006466	Endometrial cancer (Non-endometrioid histology)	Endometrial cancer (Non-endometrioid histology) || ||	TRUE	igd	0.0166094	1.09319e-06	genus.Intestinimonas.id.2062	TRUE	reported	VxPB34	textfile	2	TRUE
52	rs6934519	C	T	C	T	0.0692373	0.0273967	NA	0.253165	FALSE	FALSE	FALSE	ebi-a-GCST006466	6	67200802	0.0530561	36677	0.605595	Endometrial cancer (Non-endometrioid histology) || id:ebi-a-GCST006466	Endometrial cancer (Non-endometrioid histology)	Endometrial cancer (Non-endometrioid histology) || ||	TRUE	igd	0.0151154	8.56956e-06	genus.Intestinimonas.id.2062	TRUE	reported	VxPB34	textfile	2	TRUE
53	rs716604	A	G	A	G	0.0818068	0.0532213	NA	0.184418	FALSE	FALSE	FALSE	ebi-a-GCST006466	2	6514088	0.0576863	36677	0.356217	Endometrial cancer (Non-endometrioid histology) || id:ebi-a-GCST006466	Endometrial cancer (Non-endometrioid histology)	Endometrial cancer (Non-endometrioid histology) || ||	TRUE	igd	0.0165992	8.5663e-07	genus.Intestinimonas.id.2062	TRUE	reported	VxPB34	textfile	2	TRUE
54	rs716605	G	A	G	A	0.0816399	0.053885	NA	0.184075	FALSE	FALSE	FALSE	ebi-a-GCST006466	2	6513882	0.0576802	36677	0.3502	Endometrial cancer (Non-endometrioid histology) || id:ebi-a-GCST006466	Endometrial cancer (Non-endometrioid histology)	Endometrial cancer (Non-endometrioid histology) || ||	TRUE	igd	0.0166095	8.74688e-07	genus.Intestinimonas.id.2062	TRUE	reported	VxPB34	textfile	2	TRUE
55	rs7170984	T	C	T	C	-0.0658116	-0.0851087	NA	0.300103	FALSE	FALSE	FALSE	ebi-a-GCST006466	15	93819735	0.0564612	36677	0.131712	Endometrial cancer (Non-endometrioid histology) || id:ebi-a-GCST006466	Endometrial cancer (Non-endometrioid histology)	Endometrial cancer (Non-endometrioid histology) || ||	TRUE	igd	0.0140767	2.98356e-06	genus.Intestinimonas.id.2062	TRUE	reported	VxPB34	textfile	2	TRUE
56	rs72774198	A	G	A	G	0.0806283	0.0533349	NA	0.183498	FALSE	FALSE	FALSE	ebi-a-GCST006466	2	6521069	0.0577297	36677	0.355553	Endometrial cancer (Non-endometrioid histology) || id:ebi-a-GCST006466	Endometrial cancer (Non-endometrioid histology)	Endometrial cancer (Non-endometrioid histology) || ||	TRUE	igd	0.0166155	1.13584e-06	genus.Intestinimonas.id.2062	TRUE	reported	VxPB34	textfile	2	TRUE
57	rs72895940	G	A	G	A	-0.140116	-0.106947	NA	0.051096	FALSE	FALSE	FALSE	ebi-a-GCST006466	4	114608381	0.114774	36677	0.351434	Endometrial cancer (Non-endometrioid histology) || id:ebi-a-GCST006466	Endometrial cancer (Non-endometrioid histology)	Endometrial cancer (Non-endometrioid histology) || ||	TRUE	igd	0.0315377	9.32585e-06	genus.Intestinimonas.id.2062	TRUE	reported	VxPB34	textfile	2	TRUE
58	rs72982915	C	T	C	T	0.183158	-0.034061	NA	0.054039	FALSE	FALSE	FALSE	ebi-a-GCST006466	2	140898088	0.103973	36677	0.743218	Endometrial cancer (Non-endometrioid histology) || id:ebi-a-GCST006466	Endometrial cancer (Non-endometrioid histology)	Endometrial cancer (Non-endometrioid histology) || ||	TRUE	igd	0.0402743	4.91157e-06	genus.Intestinimonas.id.2062	TRUE	reported	VxPB34	textfile	2	TRUE
59	rs7568334	A	T	A	T	0.0792399	0.0554704	NA	0.183866	FALSE	TRUE	TRUE	ebi-a-GCST006466	2	6525158	0.0576348	36677	0.335826	Endometrial cancer (Non-endometrioid histology) || id:ebi-a-GCST006466	Endometrial cancer (Non-endometrioid histology)	Endometrial cancer (Non-endometrioid histology) || ||	TRUE	igd	0.0166239	1.75662e-06	genus.Intestinimonas.id.2062	TRUE	reported	VxPB34	textfile	2	FALSE
60	rs7568340	G	T	G	T	0.0791385	0.0554397	NA	0.183867	FALSE	FALSE	FALSE	ebi-a-GCST006466	2	6525180	0.0576352	36677	0.336096	Endometrial cancer (Non-endometrioid histology) || id:ebi-a-GCST006466	Endometrial cancer (Non-endometrioid histology)	Endometrial cancer (Non-endometrioid histology) || ||	TRUE	igd	0.016624	1.80862e-06	genus.Intestinimonas.id.2062	TRUE	reported	VxPB34	textfile	2	TRUE
61	rs7581071	C	G	C	G	0.0800535	0.0545666	NA	0.183844	FALSE	TRUE	TRUE	ebi-a-GCST006466	2	6525927	0.0576725	36677	0.344074	Endometrial cancer (Non-endometrioid histology) || id:ebi-a-GCST006466	Endometrial cancer (Non-endometrioid histology)	Endometrial cancer (Non-endometrioid histology) || ||	TRUE	igd	0.0166213	1.39777e-06	genus.Intestinimonas.id.2062	TRUE	reported	VxPB34	textfile	2	FALSE
62	rs80092034	A	G	A	G	-0.140274	-0.107806	NA	0.05111	FALSE	FALSE	FALSE	ebi-a-GCST006466	4	114608786	0.11498	36677	0.34845	Endometrial cancer (Non-endometrioid histology) || id:ebi-a-GCST006466	Endometrial cancer (Non-endometrioid histology)	Endometrial cancer (Non-endometrioid histology) || ||	TRUE	igd	0.0315078	9.06558e-06	genus.Intestinimonas.id.2062	TRUE	reported	VxPB34	textfile	2	TRUE
63	rs9823439	T	C	T	C	-0.0581947	0.037999	NA	0.455231	FALSE	FALSE	FALSE	ebi-a-GCST006466	3	17187502	0.0471376	36677	0.420168	Endometrial cancer (Non-endometrioid histology) || id:ebi-a-GCST006466	Endometrial cancer (Non-endometrioid histology)	Endometrial cancer (Non-endometrioid histology) || ||	TRUE	igd	0.0131455	9.85876e-06	genus.Intestinimonas.id.2062	TRUE	reported	VxPB34	textfile	2	TRUE
64	rs994794	G	C	G	C	-0.141905	-0.108061	NA	0.0512341	FALSE	TRUE	TRUE	ebi-a-GCST006466	4	114608814	0.115004	36677	0.347408	Endometrial cancer (Non-endometrioid histology) || id:ebi-a-GCST006466	Endometrial cancer (Non-endometrioid histology)	Endometrial cancer (Non-endometrioid histology) || ||	TRUE	igd	0.0315074	7.30503e-06	genus.Intestinimonas.id.2062	TRUE	reported	VxPB34	textfile	2	FALSE
65	rs9989754	A	G	A	G	0.0790161	0.0556756	NA	0.18408	FALSE	FALSE	FALSE	ebi-a-GCST006466	2	6523425	0.0576317	36677	0.334015	Endometrial cancer (Non-endometrioid histology) || id:ebi-a-GCST006466	Endometrial cancer (Non-endometrioid histology)	Endometrial cancer (Non-endometrioid histology) || ||	TRUE	igd	0.0166196	1.88149e-06	genus.Intestinimonas.id.2062	TRUE	reported	VxPB34	textfile	2	TRUE
66	rs9989886	G	A	G	A	0.0787361	0.0551048	NA	0.184078	FALSE	FALSE	FALSE	ebi-a-GCST006466	2	6523821	0.0576287	36677	0.338969	Endometrial cancer (Non-endometrioid histology) || id:ebi-a-GCST006466	Endometrial cancer (Non-endometrioid histology)	Endometrial cancer (Non-endometrioid histology) || ||	TRUE	igd	0.0166194	1.97708e-06	genus.Intestinimonas.id.2062	TRUE	reported	VxPB34	textfile	2	TRUE

## Sheet: phylum.Euryarchaeota
	SNP	effect_allele.exposure	other_allele.exposure	effect_allele.outcome	other_allele.outcome	beta.exposure	beta.outcome	eaf.exposure	eaf.outcome	remove	palindromic	ambiguous	id.outcome	chr	pos	se.outcome	samplesize.outcome	pval.outcome	outcome	originalname.outcome	outcome.deprecated	mr_keep.outcome	data_source.outcome	se.exposure	pval.exposure	exposure	mr_keep.exposure	pval_origin.exposure	id.exposure	data_source.exposure	action	mr_keep
1	rs10202904	T	G	T	G	-0.115986	0.000899771	NA	0.416224	FALSE	FALSE	FALSE	ebi-a-GCST006466	2	125440268	0.044631	36677	0.983916	Endometrial cancer (Non-endometrioid histology) || id:ebi-a-GCST006466	Endometrial cancer (Non-endometrioid histology)	Endometrial cancer (Non-endometrioid histology) || ||	TRUE	igd	0.0230271	6.1888e-07	phylum.Euryarchaeota.id.55	TRUE	reported	Hmos7t	textfile	2	TRUE
2	rs10206171	T	C	T	C	-0.112438	0.00725191	NA	0.36967	FALSE	FALSE	FALSE	ebi-a-GCST006466	2	125447191	0.0463458	36677	0.87566	Endometrial cancer (Non-endometrioid histology) || id:ebi-a-GCST006466	Endometrial cancer (Non-endometrioid histology)	Endometrial cancer (Non-endometrioid histology) || ||	TRUE	igd	0.0247322	6.57629e-06	phylum.Euryarchaeota.id.55	TRUE	reported	Hmos7t	textfile	2	TRUE
3	rs11022995	G	A	G	A	-0.10373	0.0423772	NA	0.464651	FALSE	FALSE	FALSE	ebi-a-GCST006466	11	13893667	0.0524347	36677	0.418981	Endometrial cancer (Non-endometrioid histology) || id:ebi-a-GCST006466	Endometrial cancer (Non-endometrioid histology)	Endometrial cancer (Non-endometrioid histology) || ||	TRUE	igd	0.0228889	7.73001e-06	phylum.Euryarchaeota.id.55	TRUE	reported	Hmos7t	textfile	2	TRUE
4	rs11147839	A	G	A	G	0.210756	-0.0509869	NA	0.0715937	FALSE	FALSE	FALSE	ebi-a-GCST006466	13	41955162	0.0881179	36677	0.562845	Endometrial cancer (Non-endometrioid histology) || id:ebi-a-GCST006466	Endometrial cancer (Non-endometrioid histology)	Endometrial cancer (Non-endometrioid histology) || ||	TRUE	igd	0.0436877	1.75228e-06	phylum.Euryarchaeota.id.55	TRUE	reported	Hmos7t	textfile	2	TRUE
5	rs12155661	T	C	T	C	-0.116771	-0.0263877	NA	0.22819	FALSE	FALSE	FALSE	ebi-a-GCST006466	8	58016276	0.0541985	36677	0.626348	Endometrial cancer (Non-endometrioid histology) || id:ebi-a-GCST006466	Endometrial cancer (Non-endometrioid histology)	Endometrial cancer (Non-endometrioid histology) || ||	TRUE	igd	0.0264417	9.15746e-06	phylum.Euryarchaeota.id.55	TRUE	reported	Hmos7t	textfile	2	TRUE
6	rs12711690	A	G	A	G	-0.108131	0.00351795	NA	0.414457	FALSE	FALSE	FALSE	ebi-a-GCST006466	2	125434310	0.0446122	36677	0.937147	Endometrial cancer (Non-endometrioid histology) || id:ebi-a-GCST006466	Endometrial cancer (Non-endometrioid histology)	Endometrial cancer (Non-endometrioid histology) || ||	TRUE	igd	0.0230363	3.44417e-06	phylum.Euryarchaeota.id.55	TRUE	reported	Hmos7t	textfile	2	TRUE
7	rs1869500	C	A	C	A	-0.113943	0.00356917	NA	0.414767	FALSE	FALSE	FALSE	ebi-a-GCST006466	2	125437070	0.0446152	36677	0.936238	Endometrial cancer (Non-endometrioid histology) || id:ebi-a-GCST006466	Endometrial cancer (Non-endometrioid histology)	Endometrial cancer (Non-endometrioid histology) || ||	TRUE	igd	0.0230304	9.86913e-07	phylum.Euryarchaeota.id.55	TRUE	reported	Hmos7t	textfile	2	TRUE
8	rs34928225	T	C	T	C	0.19977	0.0565573	NA	0.0759574	FALSE	FALSE	FALSE	ebi-a-GCST006466	6	146840876	0.0867685	36677	0.514519	Endometrial cancer (Non-endometrioid histology) || id:ebi-a-GCST006466	Endometrial cancer (Non-endometrioid histology)	Endometrial cancer (Non-endometrioid histology) || ||	TRUE	igd	0.0425421	4.33093e-06	phylum.Euryarchaeota.id.55	TRUE	reported	Hmos7t	textfile	2	TRUE
9	rs3923545	C	G	C	G	0.20854	-0.0629712	NA	0.0712869	FALSE	TRUE	TRUE	ebi-a-GCST006466	13	41961665	0.0886093	36677	0.477294	Endometrial cancer (Non-endometrioid histology) || id:ebi-a-GCST006466	Endometrial cancer (Non-endometrioid histology)	Endometrial cancer (Non-endometrioid histology) || ||	TRUE	igd	0.0436841	1.87609e-06	phylum.Euryarchaeota.id.55	TRUE	reported	Hmos7t	textfile	2	FALSE
10	rs41288287	T	C	T	C	0.200641	-0.0473745	NA	0.0716319	FALSE	FALSE	FALSE	ebi-a-GCST006466	13	41949961	0.0876475	36677	0.588844	Endometrial cancer (Non-endometrioid histology) || id:ebi-a-GCST006466	Endometrial cancer (Non-endometrioid histology)	Endometrial cancer (Non-endometrioid histology) || ||	TRUE	igd	0.0435846	5.38599e-06	phylum.Euryarchaeota.id.55	TRUE	reported	Hmos7t	textfile	2	TRUE
11	rs45498998	G	A	G	A	-0.131882	0.0880588	NA	0.18875	FALSE	FALSE	FALSE	ebi-a-GCST006466	21	27368994	0.0556759	36677	0.113733	Endometrial cancer (Non-endometrioid histology) || id:ebi-a-GCST006466	Endometrial cancer (Non-endometrioid histology)	Endometrial cancer (Non-endometrioid histology) || ||	TRUE	igd	0.029229	5.32453e-06	phylum.Euryarchaeota.id.55	TRUE	reported	Hmos7t	textfile	2	TRUE
12	rs45567540	C	G	C	G	-0.129538	0.0890191	NA	0.188208	FALSE	TRUE	TRUE	ebi-a-GCST006466	21	27368761	0.055681	36677	0.10988	Endometrial cancer (Non-endometrioid histology) || id:ebi-a-GCST006466	Endometrial cancer (Non-endometrioid histology)	Endometrial cancer (Non-endometrioid histology) || ||	TRUE	igd	0.0292475	7.72226e-06	phylum.Euryarchaeota.id.55	TRUE	reported	Hmos7t	textfile	2	FALSE
13	rs4848258	T	A	T	A	-0.104877	0.0028927	NA	0.416098	FALSE	TRUE	TRUE	ebi-a-GCST006466	2	125446861	0.0446999	36677	0.948402	Endometrial cancer (Non-endometrioid histology) || id:ebi-a-GCST006466	Endometrial cancer (Non-endometrioid histology)	Endometrial cancer (Non-endometrioid histology) || ||	TRUE	igd	0.0230384	6.62004e-06	phylum.Euryarchaeota.id.55	TRUE	reported	Hmos7t	textfile	2	FALSE
14	rs4848970	T	G	T	G	0.114783	0.00343417	NA	0.381422	FALSE	FALSE	FALSE	ebi-a-GCST006466	2	125446588	0.0452008	36677	0.939438	Endometrial cancer (Non-endometrioid histology) || id:ebi-a-GCST006466	Endometrial cancer (Non-endometrioid histology)	Endometrial cancer (Non-endometrioid histology) || ||	TRUE	igd	0.0238926	1.50572e-06	phylum.Euryarchaeota.id.55	TRUE	reported	Hmos7t	textfile	2	TRUE
15	rs56001610	A	G	A	G	-0.185902	0.103507	NA	0.0899181	FALSE	FALSE	FALSE	ebi-a-GCST006466	3	15022743	0.077389	36677	0.181061	Endometrial cancer (Non-endometrioid histology) || id:ebi-a-GCST006466	Endometrial cancer (Non-endometrioid histology)	Endometrial cancer (Non-endometrioid histology) || ||	TRUE	igd	0.0410925	9.95881e-06	phylum.Euryarchaeota.id.55	TRUE	reported	Hmos7t	textfile	2	TRUE
16	rs56131665	G	A	G	A	0.176759	0.0510933	NA	0.0966519	FALSE	FALSE	FALSE	ebi-a-GCST006466	5	178160975	0.0752829	36677	0.497338	Endometrial cancer (Non-endometrioid histology) || id:ebi-a-GCST006466	Endometrial cancer (Non-endometrioid histology)	Endometrial cancer (Non-endometrioid histology) || ||	TRUE	igd	0.0385787	5.30389e-06	phylum.Euryarchaeota.id.55	TRUE	reported	Hmos7t	textfile	2	TRUE
17	rs56209241	A	G	A	G	-0.193769	0.103012	NA	0.0892183	FALSE	FALSE	FALSE	ebi-a-GCST006466	3	15006272	0.0776621	36677	0.184703	Endometrial cancer (Non-endometrioid histology) || id:ebi-a-GCST006466	Endometrial cancer (Non-endometrioid histology)	Endometrial cancer (Non-endometrioid histology) || ||	TRUE	igd	0.0415348	4.86427e-06	phylum.Euryarchaeota.id.55	TRUE	reported	Hmos7t	textfile	2	TRUE
18	rs58106718	T	A	T	A	-0.182018	0.111593	NA	0.0904034	FALSE	TRUE	TRUE	ebi-a-GCST006466	3	15058403	0.0770834	36677	0.147705	Endometrial cancer (Non-endometrioid histology) || id:ebi-a-GCST006466	Endometrial cancer (Non-endometrioid histology)	Endometrial cancer (Non-endometrioid histology) || ||	TRUE	igd	0.0406022	9.41323e-06	phylum.Euryarchaeota.id.55	TRUE	reported	Hmos7t	textfile	2	FALSE
19	rs6064552	T	C	T	C	-0.123612	0.0563961	NA	0.223962	FALSE	FALSE	FALSE	ebi-a-GCST006466	20	56042866	0.053358	36677	0.29054	Endometrial cancer (Non-endometrioid histology) || id:ebi-a-GCST006466	Endometrial cancer (Non-endometrioid histology)	Endometrial cancer (Non-endometrioid histology) || ||	TRUE	igd	0.0275749	9.3378e-06	phylum.Euryarchaeota.id.55	TRUE	reported	Hmos7t	textfile	2	TRUE
20	rs62240373	A	G	A	G	-0.190334	0.104703	NA	0.0898526	FALSE	FALSE	FALSE	ebi-a-GCST006466	3	15024811	0.0773775	36677	0.176007	Endometrial cancer (Non-endometrioid histology) || id:ebi-a-GCST006466	Endometrial cancer (Non-endometrioid histology)	Endometrial cancer (Non-endometrioid histology) || ||	TRUE	igd	0.0411358	5.9297e-06	phylum.Euryarchaeota.id.55	TRUE	reported	Hmos7t	textfile	2	TRUE
21	rs62240380	T	C	T	C	-0.183973	0.11137	NA	0.0904832	FALSE	FALSE	FALSE	ebi-a-GCST006466	3	15038202	0.0771074	36677	0.148642	Endometrial cancer (Non-endometrioid histology) || id:ebi-a-GCST006466	Endometrial cancer (Non-endometrioid histology)	Endometrial cancer (Non-endometrioid histology) || ||	TRUE	igd	0.0405721	7.62743e-06	phylum.Euryarchaeota.id.55	TRUE	reported	Hmos7t	textfile	2	TRUE
22	rs62240384	T	C	T	C	-0.18672	0.111728	NA	0.0903509	FALSE	FALSE	FALSE	ebi-a-GCST006466	3	15049889	0.0770865	36677	0.147229	Endometrial cancer (Non-endometrioid histology) || id:ebi-a-GCST006466	Endometrial cancer (Non-endometrioid histology)	Endometrial cancer (Non-endometrioid histology) || ||	TRUE	igd	0.0406064	5.71961e-06	phylum.Euryarchaeota.id.55	TRUE	reported	Hmos7t	textfile	2	TRUE
23	rs62240385	G	T	G	T	-0.19163	0.106433	NA	0.0894361	FALSE	FALSE	FALSE	ebi-a-GCST006466	3	15051223	0.0775216	36677	0.169769	Endometrial cancer (Non-endometrioid histology) || id:ebi-a-GCST006466	Endometrial cancer (Non-endometrioid histology)	Endometrial cancer (Non-endometrioid histology) || ||	TRUE	igd	0.0411582	4.85368e-06	phylum.Euryarchaeota.id.55	TRUE	reported	Hmos7t	textfile	2	TRUE
24	rs62240388	G	A	G	A	-0.186817	0.105503	NA	0.089485	FALSE	FALSE	FALSE	ebi-a-GCST006466	3	15059784	0.0775283	36677	0.173568	Endometrial cancer (Non-endometrioid histology) || id:ebi-a-GCST006466	Endometrial cancer (Non-endometrioid histology)	Endometrial cancer (Non-endometrioid histology) || ||	TRUE	igd	0.0411098	7.62492e-06	phylum.Euryarchaeota.id.55	TRUE	reported	Hmos7t	textfile	2	TRUE
25	rs62241832	A	G	A	G	-0.188029	0.105218	NA	0.0899495	FALSE	FALSE	FALSE	ebi-a-GCST006466	3	15006309	0.0774074	36677	0.174057	Endometrial cancer (Non-endometrioid histology) || id:ebi-a-GCST006466	Endometrial cancer (Non-endometrioid histology)	Endometrial cancer (Non-endometrioid histology) || ||	TRUE	igd	0.0412352	8.24279e-06	phylum.Euryarchaeota.id.55	TRUE	reported	Hmos7t	textfile	2	TRUE
26	rs62241834	T	G	T	G	-0.192348	0.105082	NA	0.089962	FALSE	FALSE	FALSE	ebi-a-GCST006466	3	15012512	0.0773997	36677	0.174574	Endometrial cancer (Non-endometrioid histology) || id:ebi-a-GCST006466	Endometrial cancer (Non-endometrioid histology)	Endometrial cancer (Non-endometrioid histology) || ||	TRUE	igd	0.041203	5.06897e-06	phylum.Euryarchaeota.id.55	TRUE	reported	Hmos7t	textfile	2	TRUE
27	rs62241835	G	T	G	T	-0.193943	0.105618	NA	0.0899641	FALSE	FALSE	FALSE	ebi-a-GCST006466	3	15013348	0.0773959	36677	0.172363	Endometrial cancer (Non-endometrioid histology) || id:ebi-a-GCST006466	Endometrial cancer (Non-endometrioid histology)	Endometrial cancer (Non-endometrioid histology) || ||	TRUE	igd	0.0410677	3.78403e-06	phylum.Euryarchaeota.id.55	TRUE	reported	Hmos7t	textfile	2	TRUE
28	rs62241836	T	C	T	C	-0.19381	0.104257	NA	0.0899779	FALSE	FALSE	FALSE	ebi-a-GCST006466	3	15019689	0.0773964	36677	0.177963	Endometrial cancer (Non-endometrioid histology) || id:ebi-a-GCST006466	Endometrial cancer (Non-endometrioid histology)	Endometrial cancer (Non-endometrioid histology) || ||	TRUE	igd	0.0411463	3.76598e-06	phylum.Euryarchaeota.id.55	TRUE	reported	Hmos7t	textfile	2	TRUE
29	rs62241844	C	G	C	G	-0.185998	0.103493	NA	0.0898906	FALSE	TRUE	TRUE	ebi-a-GCST006466	3	15023392	0.0773902	36677	0.181127	Endometrial cancer (Non-endometrioid histology) || id:ebi-a-GCST006466	Endometrial cancer (Non-endometrioid histology)	Endometrial cancer (Non-endometrioid histology) || ||	TRUE	igd	0.041091	9.95881e-06	phylum.Euryarchaeota.id.55	TRUE	reported	Hmos7t	textfile	2	FALSE
30	rs62241845	A	T	A	T	-0.185998	0.103489	NA	0.0899219	FALSE	TRUE	TRUE	ebi-a-GCST006466	3	15023497	0.077386	36677	0.181123	Endometrial cancer (Non-endometrioid histology) || id:ebi-a-GCST006466	Endometrial cancer (Non-endometrioid histology)	Endometrial cancer (Non-endometrioid histology) || ||	TRUE	igd	0.041091	9.95881e-06	phylum.Euryarchaeota.id.55	TRUE	reported	Hmos7t	textfile	2	FALSE
31	rs6508769	T	C	T	C	0.150529	-0.0913503	NA	0.152597	FALSE	FALSE	FALSE	ebi-a-GCST006466	19	28827760	0.065748	36677	0.164711	Endometrial cancer (Non-endometrioid histology) || id:ebi-a-GCST006466	Endometrial cancer (Non-endometrioid histology)	Endometrial cancer (Non-endometrioid histology) || ||	TRUE	igd	0.0337091	8.12354e-06	phylum.Euryarchaeota.id.55	TRUE	reported	Hmos7t	textfile	2	TRUE
32	rs6541968	C	T	C	T	-0.105813	0.00336724	NA	0.415335	FALSE	FALSE	FALSE	ebi-a-GCST006466	2	125432533	0.0445452	36677	0.939744	Endometrial cancer (Non-endometrioid histology) || id:ebi-a-GCST006466	Endometrial cancer (Non-endometrioid histology)	Endometrial cancer (Non-endometrioid histology) || ||	TRUE	igd	0.0230249	5.40514e-06	phylum.Euryarchaeota.id.55	TRUE	reported	Hmos7t	textfile	2	TRUE
33	rs6776814	T	C	T	C	-0.184815	0.109148	NA	0.0906774	FALSE	FALSE	FALSE	ebi-a-GCST006466	3	15053083	0.0769781	36677	0.156217	Endometrial cancer (Non-endometrioid histology) || id:ebi-a-GCST006466	Endometrial cancer (Non-endometrioid histology)	Endometrial cancer (Non-endometrioid histology) || ||	TRUE	igd	0.0403828	7.12742e-06	phylum.Euryarchaeota.id.55	TRUE	reported	Hmos7t	textfile	2	TRUE
34	rs6784384	A	G	A	G	-0.187146	0.11166	NA	0.0903934	FALSE	FALSE	FALSE	ebi-a-GCST006466	3	15049536	0.0770893	36677	0.147492	Endometrial cancer (Non-endometrioid histology) || id:ebi-a-GCST006466	Endometrial cancer (Non-endometrioid histology)	Endometrial cancer (Non-endometrioid histology) || ||	TRUE	igd	0.0406089	5.46718e-06	phylum.Euryarchaeota.id.55	TRUE	reported	Hmos7t	textfile	2	TRUE
35	rs7015093	G	A	G	A	-0.118111	-0.0265031	NA	0.22816	FALSE	FALSE	FALSE	ebi-a-GCST006466	8	58018853	0.0541965	36677	0.624827	Endometrial cancer (Non-endometrioid histology) || id:ebi-a-GCST006466	Endometrial cancer (Non-endometrioid histology)	Endometrial cancer (Non-endometrioid histology) || ||	TRUE	igd	0.0264389	7.1987e-06	phylum.Euryarchaeota.id.55	TRUE	reported	Hmos7t	textfile	2	TRUE
36	rs73031978	C	G	C	G	-0.197523	0.101983	NA	0.0892244	FALSE	TRUE	TRUE	ebi-a-GCST006466	3	15019595	0.0776615	36677	0.189125	Endometrial cancer (Non-endometrioid histology) || id:ebi-a-GCST006466	Endometrial cancer (Non-endometrioid histology)	Endometrial cancer (Non-endometrioid histology) || ||	TRUE	igd	0.0414497	2.74069e-06	phylum.Euryarchaeota.id.55	TRUE	reported	Hmos7t	textfile	2	FALSE
37	rs73457410	A	G	A	G	0.208001	-0.0222421	NA	0.0738045	FALSE	FALSE	FALSE	ebi-a-GCST006466	13	41956181	0.0866575	36677	0.797436	Endometrial cancer (Non-endometrioid histology) || id:ebi-a-GCST006466	Endometrial cancer (Non-endometrioid histology)	Endometrial cancer (Non-endometrioid histology) || ||	TRUE	igd	0.0428474	2.3711e-06	phylum.Euryarchaeota.id.55	TRUE	reported	Hmos7t	textfile	2	TRUE
38	rs73457427	A	G	A	G	0.212931	-0.0554779	NA	0.0716599	FALSE	FALSE	FALSE	ebi-a-GCST006466	13	41963968	0.0883727	36677	0.530153	Endometrial cancer (Non-endometrioid histology) || id:ebi-a-GCST006466	Endometrial cancer (Non-endometrioid histology)	Endometrial cancer (Non-endometrioid histology) || ||	TRUE	igd	0.043791	1.26014e-06	phylum.Euryarchaeota.id.55	TRUE	reported	Hmos7t	textfile	2	TRUE
39	rs73475126	G	T	G	T	0.19936	-0.0532563	NA	0.0718764	FALSE	FALSE	FALSE	ebi-a-GCST006466	13	41935969	0.0878178	36677	0.544222	Endometrial cancer (Non-endometrioid histology) || id:ebi-a-GCST006466	Endometrial cancer (Non-endometrioid histology)	Endometrial cancer (Non-endometrioid histology) || ||	TRUE	igd	0.0441508	6.88933e-06	phylum.Euryarchaeota.id.55	TRUE	reported	Hmos7t	textfile	2	TRUE
40	rs74599069	A	C	A	C	0.218452	0.167686	NA	0.0670677	FALSE	FALSE	FALSE	ebi-a-GCST006466	4	104422283	0.0856462	36677	0.0502435	Endometrial cancer (Non-endometrioid histology) || id:ebi-a-GCST006466	Endometrial cancer (Non-endometrioid histology)	Endometrial cancer (Non-endometrioid histology) || ||	TRUE	igd	0.0485737	8.71811e-06	phylum.Euryarchaeota.id.55	TRUE	reported	Hmos7t	textfile	2	TRUE
41	rs7601415	A	T	A	T	-0.114447	0.00283496	NA	0.414657	FALSE	TRUE	TRUE	ebi-a-GCST006466	2	125437944	0.0446237	36677	0.949344	Endometrial cancer (Non-endometrioid histology) || id:ebi-a-GCST006466	Endometrial cancer (Non-endometrioid histology)	Endometrial cancer (Non-endometrioid histology) || ||	TRUE	igd	0.023031	8.97086e-07	phylum.Euryarchaeota.id.55	TRUE	reported	Hmos7t	textfile	2	FALSE
42	rs76029318	T	C	T	C	0.214866	-0.0571309	NA	0.0709357	FALSE	FALSE	FALSE	ebi-a-GCST006466	13	41963791	0.0887348	36677	0.51968	Endometrial cancer (Non-endometrioid histology) || id:ebi-a-GCST006466	Endometrial cancer (Non-endometrioid histology)	Endometrial cancer (Non-endometrioid histology) || ||	TRUE	igd	0.0438442	1.04622e-06	phylum.Euryarchaeota.id.55	TRUE	reported	Hmos7t	textfile	2	TRUE
43	rs7635189	G	A	G	A	0.119983	-0.00891365	NA	0.32102	FALSE	FALSE	FALSE	ebi-a-GCST006466	3	15591607	0.0501072	36677	0.858808	Endometrial cancer (Non-endometrioid histology) || id:ebi-a-GCST006466	Endometrial cancer (Non-endometrioid histology)	Endometrial cancer (Non-endometrioid histology) || ||	TRUE	igd	0.0259356	4.635e-06	phylum.Euryarchaeota.id.55	TRUE	reported	Hmos7t	textfile	2	TRUE
44	rs7635580	A	G	A	G	-0.18483	0.108956	NA	0.0899176	FALSE	FALSE	FALSE	ebi-a-GCST006466	3	15056858	0.0772581	36677	0.158454	Endometrial cancer (Non-endometrioid histology) || id:ebi-a-GCST006466	Endometrial cancer (Non-endometrioid histology)	Endometrial cancer (Non-endometrioid histology) || ||	TRUE	igd	0.0408627	8.99557e-06	phylum.Euryarchaeota.id.55	TRUE	reported	Hmos7t	textfile	2	TRUE
45	rs77658038	A	C	A	C	-0.160157	0.0732958	NA	0.124931	FALSE	FALSE	FALSE	ebi-a-GCST006466	6	16284785	0.0680673	36677	0.281563	Endometrial cancer (Non-endometrioid histology) || id:ebi-a-GCST006466	Endometrial cancer (Non-endometrioid histology)	Endometrial cancer (Non-endometrioid histology) || ||	TRUE	igd	0.0340856	4.7542e-06	phylum.Euryarchaeota.id.55	TRUE	reported	Hmos7t	textfile	2	TRUE
46	rs894996	C	A	C	A	0.203577	0.0897503	NA	0.0772306	FALSE	FALSE	FALSE	ebi-a-GCST006466	4	104418307	0.0822757	36677	0.27534	Endometrial cancer (Non-endometrioid histology) || id:ebi-a-GCST006466	Endometrial cancer (Non-endometrioid histology)	Endometrial cancer (Non-endometrioid histology) || ||	TRUE	igd	0.0440033	5.11931e-06	phylum.Euryarchaeota.id.55	TRUE	reported	Hmos7t	textfile	2	TRUE
47	rs9477075	A	G	A	G	-0.154645	0.0661741	NA	0.131358	FALSE	FALSE	FALSE	ebi-a-GCST006466	6	16270128	0.0654253	36677	0.311803	Endometrial cancer (Non-endometrioid histology) || id:ebi-a-GCST006466	Endometrial cancer (Non-endometrioid histology)	Endometrial cancer (Non-endometrioid histology) || ||	TRUE	igd	0.0332821	7.59317e-06	phylum.Euryarchaeota.id.55	TRUE	reported	Hmos7t	textfile	2	TRUE
48	rs9532770	C	T	C	T	0.126343	-0.0614007	NA	0.254008	FALSE	FALSE	FALSE	ebi-a-GCST006466	13	41849721	0.0536631	36677	0.252546	Endometrial cancer (Non-endometrioid histology) || id:ebi-a-GCST006466	Endometrial cancer (Non-endometrioid histology)	Endometrial cancer (Non-endometrioid histology) || ||	TRUE	igd	0.0271155	3.74179e-06	phylum.Euryarchaeota.id.55	TRUE	reported	Hmos7t	textfile	2	TRUE
49	rs9594528	G	A	G	A	0.195271	-0.0460647	NA	0.0717044	FALSE	FALSE	FALSE	ebi-a-GCST006466	13	41926502	0.0877575	36677	0.599646	Endometrial cancer (Non-endometrioid histology) || id:ebi-a-GCST006466	Endometrial cancer (Non-endometrioid histology)	Endometrial cancer (Non-endometrioid histology) || ||	TRUE	igd	0.043676	9.36689e-06	phylum.Euryarchaeota.id.55	TRUE	reported	Hmos7t	textfile	2	TRUE
50	rs9594529	G	A	G	A	0.197181	-0.0483011	NA	0.0717371	FALSE	FALSE	FALSE	ebi-a-GCST006466	13	41931863	0.0878213	36677	0.582324	Endometrial cancer (Non-endometrioid histology) || id:ebi-a-GCST006466	Endometrial cancer (Non-endometrioid histology)	Endometrial cancer (Non-endometrioid histology) || ||	TRUE	igd	0.0442072	8.36311e-06	phylum.Euryarchaeota.id.55	TRUE	reported	Hmos7t	textfile	2	TRUE
51	rs9594530	C	T	C	T	0.210776	-0.0568352	NA	0.0709483	FALSE	FALSE	FALSE	ebi-a-GCST006466	13	41962188	0.0886988	36677	0.521675	Endometrial cancer (Non-endometrioid histology) || id:ebi-a-GCST006466	Endometrial cancer (Non-endometrioid histology)	Endometrial cancer (Non-endometrioid histology) || ||	TRUE	igd	0.0437671	1.60169e-06	phylum.Euryarchaeota.id.55	TRUE	reported	Hmos7t	textfile	2	TRUE
52	rs9942109	A	G	A	G	-0.189536	0.104697	NA	0.0899775	FALSE	FALSE	FALSE	ebi-a-GCST006466	3	15015341	0.0774025	36677	0.176173	Endometrial cancer (Non-endometrioid histology) || id:ebi-a-GCST006466	Endometrial cancer (Non-endometrioid histology)	Endometrial cancer (Non-endometrioid histology) || ||	TRUE	igd	0.0411283	6.05536e-06	phylum.Euryarchaeota.id.55	TRUE	reported	Hmos7t	textfile	2	TRUE
